# Supplementary material for: (E)-1-(5-Bromo­thio­phen-2-yl)-3-(3,4,5-trimeth­oxy­phen­yl)prop-2-en-1-one
Source: Acta Crystallogr Sect E Struct Rep Online. 2011 Nov 30;67(Pt 12):o3474. doi: 10.1107/S1600536811049294 (PMC3239100; doi:10.1107/S1600536811049294)
Supplement: Supplementary file 1 [file e-67-o3474-sup1.cif]

##############################################################################
#                                                                            #
# This CIF contains the data in a paper accepted for publication in          #
# Acta Crystallographica Section E. It conforms to the requirements of       #
# Notes for Authors for Acta Crystallographica Section E, and has been       #
# peer reviewed under the auspices of the IUCr Commission on Journals.       #
#                                                                            #
# Full details of the Crystallographic Information File format               #
# are given in the paper "The Crystallographic Information File (CIF):       #
# a New Standard Archive File for Crystallography" by S. R. Hall, F. H.      #
# Allen and I. D. Brown [Acta Cryst. (1991), A47, 655-685].                  #
#                                                                            #
# The current version of the core CIF dictionary is obtainable from          #
# ftp://ftp.iucr.org/pub/cif_core.dic.                                       #
#                                                                            #
# Software is freely available for graphical display of the structure(s)     #
# in this CIF. For information consult the CIF software page                 #
# http://www.iucr.org/resources/cif/software.                                #
#                                                                            #
# This file may be used for bona fide research purposes within the           #
# scientific community so long as proper attribution is given to the journal # 
# article from which it was obtained.                                        #
#                                                                            #
##############################################################################
data_I
_audit_creation_method     SHELXL-97
_chemical_name_systematic
;
(<i>E</i>)-1-(5-Bromothiophen-2-yl)-3-(3,4,5-trimethoxyphenyl)prop-2-en-1-one
;
_chemical_name_common     ?
_chemical_formula_moiety     'C16 H15 Br O4 S'
_chemical_formula_sum     'C16 H15 Br O4 S'
_chemical_formula_iupac     'C16 H15 Br O4 S'
_chemical_formula_weight     383.25
_chemical_melting_point     421
_symmetry_cell_setting     orthorhombic
_symmetry_space_group_name_H-M     'P b c a'
_symmetry_space_group_name_Hall     '-P 2ac 2ab'
loop_
    _symmetry_equiv_pos_as_xyz
    'x, y, z'
    '-x+1/2, -y, z+1/2'
    '-x, y+1/2, -z+1/2'
    'x+1/2, -y+1/2, -z'
    '-x, -y, -z'
    'x-1/2, y, -z-1/2'
    'x, -y-1/2, z-1/2'
    '-x-1/2, y-1/2, z'
_cell_length_a     16.8923(7)
_cell_length_b     8.0793(6)
_cell_length_c     23.6427(17)
_cell_angle_alpha     90.00
_cell_angle_beta     90.00
_cell_angle_gamma     90.00
_cell_volume     3226.7(4)
_cell_formula_units_Z     8
_cell_measurement_reflns_used     2833
_cell_measurement_theta_min     2.41
_cell_measurement_theta_max     25.00
_cell_measurement_temperature     293(2)
_exptl_crystal_description     prism
_exptl_crystal_colour     colourless
_exptl_crystal_size_max     0.22
_exptl_crystal_size_mid     0.15
_exptl_crystal_size_min     0.12
_exptl_crystal_density_diffrn     1.578
_exptl_crystal_density_meas     ?
_exptl_crystal_density_method     'not measured'
_exptl_crystal_F_000     1552
_exptl_absorpt_coefficient_mu     2.691
_exptl_absorpt_correction_type     multi-scan
_exptl_absorpt_process_details
                           '(<i>CrysAlis PRO RED</i>; Oxford Diffraction, 2010)'
_exptl_absorpt_correction_T_min     0.62537
_exptl_absorpt_correction_T_max     1.00000
_exptl_special_details
;
<i>CrysAlis PRO</i>, Oxford Diffraction Ltd., Version 1.171.33.55 (release
05--01--2010 CrysAlis171. NET) Empirical absorption correction using spherical
harmonics, implemented in SCALE3 ABSPACK scaling algorithm.
IR (KBr) 1653.9, 1597.8, 1071.2, 811.3 cm^-1. 1^H-NMR (300 MHz, CDCl~3~): \d
7.755--7.806 (s, 2 H, Ar--H), 7.114--7.251 (m, 4H, Ar--H and HC=CH),
3.922--3.942 (s, 9 H, OCH~3~).
;
_diffrn_ambient_temperature     293(2)
_diffrn_radiation_type     MoK\a
_diffrn_radiation_wavelength     0.71073
_diffrn_radiation_source     'Mova (Mo) X-ray Source'
_diffrn_radiation_monochromator     'mirror'
_diffrn_measurement_device_type
;
Oxford Diffraction Xcalibur
;
_diffrn_measurement_method     '\w scans'
_diffrn_detector_area_resol_mean     16.0839
_diffrn_reflns_number     17608
_diffrn_reflns_av_R_equivalents     0.0550
_diffrn_reflns_av_sigmaI/netI     0.0595
_diffrn_reflns_theta_min     2.41
_diffrn_reflns_theta_max     25.00
_diffrn_reflns_theta_full     25.00
_diffrn_measured_fraction_theta_max     0.999
_diffrn_measured_fraction_theta_full     0.999
_diffrn_reflns_limit_h_min     -20
_diffrn_reflns_limit_h_max     20
_diffrn_reflns_limit_k_min     -9
_diffrn_reflns_limit_k_max     8
_diffrn_reflns_limit_l_min     -28
_diffrn_reflns_limit_l_max     27
_diffrn_standards_number     0
_diffrn_standards_interval_count     ?
_diffrn_standards_interval_time     ?
_diffrn_standards_decay_%     ?
_refine_special_details
;
Refinement of <i>F</i>^2^ against ALL reflections. The weighted <i>R</i>-factor
<i>wR</i> and goodness of fit <i>S</i> are based on <i>F</i>^2^, conventional
<i>R</i>-factors <i>R</i> are based on <i>F</i>, with <i>F</i> set to zero for
negative <i>F</i>^2^. The threshold expression of <i>F</i>^2^ >
2\s(<i>F</i>^2^) is used only for calculating <i>R</i>-factors(gt) <i>etc</i>.
and is not relevant to the choice of reflections for refinement.
<i>R</i>-factors based on <i>F</i>^2^ are statistically about twice as large
as those based on <i>F</i>, and <i>R</i>- factors based on ALL data will be
even larger.
;
_reflns_number_total     2833
_reflns_number_gt     1944
_reflns_threshold_expression     I>2\s(I)
_refine_ls_structure_factor_coef     Fsqd
_refine_ls_matrix_type     full
_refine_ls_R_factor_all     0.0733
_refine_ls_R_factor_gt     0.0415
_refine_ls_wR_factor_gt     0.0641
_refine_ls_wR_factor_ref     0.0737
_refine_ls_goodness_of_fit_ref     0.992
_refine_ls_restrained_S_all     0.992
_refine_ls_number_reflns     2833
_refine_ls_number_parameters     200
_refine_ls_number_restraints     0
_refine_ls_hydrogen_treatment     constr
_refine_ls_weighting_scheme     calc
_refine_ls_weighting_details
         'calc w=1/[\s^2^(Fo^2^)+(0.0142P)^2^+0.0000P] where P=(Fo^2^+2Fc^2^)/3'
_atom_sites_solution_hydrogens     geom
_atom_sites_solution_primary     direct
_atom_sites_solution_secondary     difmap
_refine_ls_shift/su_max     0.001
_refine_ls_shift/su_mean     0.000
_refine_diff_density_max     0.365
_refine_diff_density_min     -0.300
_refine_ls_extinction_method     '<i>SHELXL97</i> (Sheldrick, 2008)'
_refine_ls_extinction_coef     0.00037(6)
_refine_ls_extinction_expression
                                  'Fc^*^=kFc[1+0.001xFc^2^\l^3^/sin(2\q)]^-1/4^'
loop_
    _atom_type_symbol
    _atom_type_description
    _atom_type_scat_dispersion_real
    _atom_type_scat_dispersion_imag
    _atom_type_scat_source
    'C' 'C' 0.0033 0.0016
                         'International Tables Vol C Tables 4.2.6.8 and 6.1.1.4'
    'H' 'H' 0.0000 0.0000
                         'International Tables Vol C Tables 4.2.6.8 and 6.1.1.4'
    'Br' 'Br' -0.2901 2.4595
                         'International Tables Vol C Tables 4.2.6.8 and 6.1.1.4'
    'O' 'O' 0.0106 0.0060
                         'International Tables Vol C Tables 4.2.6.8 and 6.1.1.4'
    'S' 'S' 0.1246 0.1234
                         'International Tables Vol C Tables 4.2.6.8 and 6.1.1.4'
_computing_data_collection
;
<i>CrysAlis PRO CCD</i> (Oxford Diffraction, 2010)
;
_computing_cell_refinement
                            '<i>CrysAlis PRO CCD</i> (Oxford Diffraction, 2010)'
_computing_data_reduction
                            '<i>CrysAlis PRO RED</i> (Oxford Diffraction, 2010)'
_computing_structure_solution     '<i>SHELXS97</i> (Sheldrick, 2008)'
_computing_structure_refinement     '<i>SHELXL97</i> (Sheldrick, 2008)'
_computing_molecular_graphics
;
<i>ORTEP-3</i> (Farrugia, 1997) and <i>CAMERON</i> (Watkin <i>et
al.</i>, 1993)
;
_computing_publication_material     '<i>WinGX</i> (Farrugia, 1999)'
loop_
    _atom_site_type_symbol
    _atom_site_label
    _atom_site_fract_x
    _atom_site_fract_y
    _atom_site_fract_z
    _atom_site_U_iso_or_equiv
    _atom_site_adp_type
    _atom_site_calc_flag
    _atom_site_refinement_flags
    _atom_site_occupancy
    _atom_site_symmetry_multiplicity
    _atom_site_disorder_assembly
    _atom_site_disorder_group
    Br Br1 0.22995(2) 0.12039(5) 0.462527(19) 0.05957(17) Uani d . 1 1 . .
    S S2 0.40847(5) 0.19214(12) 0.47450(4) 0.0457(3) Uani d . 1 1 . .
    O O3 0.58044(13) 0.2459(3) 0.47770(11) 0.0554(7) Uani d . 1 1 . .
    O O4 0.97395(13) 0.0142(3) 0.35359(11) 0.0548(7) Uani d . 1 1 . .
    O O5 0.93207(14) -0.0951(3) 0.25109(10) 0.0536(7) Uani d . 1 1 . .
    O O6 0.78125(15) -0.1434(3) 0.22387(10) 0.0584(8) Uani d . 1 1 . .
    C C7 0.7010(2) -0.1558(6) 0.20613(17) 0.0786(15) Uani d . 1 1 . .
    H H7A 0.6988 -0.2054 0.1693 0.118 Uiso calc R 1 1 . .
    H H7B 0.6779 -0.0473 0.2047 0.118 Uiso calc R 1 1 . .
    H H7C 0.6721 -0.2231 0.2325 0.118 Uiso calc R 1 1 . .
    C C8 0.9680(2) -0.2507(5) 0.25738(19) 0.0836(16) Uani d . 1 1 . .
    H H8A 1.0071 -0.2655 0.2283 0.125 Uiso calc R 1 1 . .
    H H8B 0.9285 -0.3358 0.2543 0.125 Uiso calc R 1 1 . .
    H H8C 0.9929 -0.2572 0.2938 0.125 Uiso calc R 1 1 . .
    C C9 0.9990(2) 0.0853(5) 0.40581(16) 0.0609(12) Uani d . 1 1 . .
    H H9A 1.0557 0.0825 0.4080 0.091 Uiso calc R 1 1 . .
    H H9B 0.9770 0.0233 0.4367 0.091 Uiso calc R 1 1 . .
    H H9C 0.9811 0.1979 0.4079 0.091 Uiso calc R 1 1 . .
    C C10 0.8948(2) 0.0080(4) 0.34261(15) 0.0413(9) Uani d . 1 1 . .
    C C11 0.8748(2) -0.0580(4) 0.29009(14) 0.0394(9) Uani d . 1 1 . .
    C C12 0.7953(2) -0.0746(5) 0.27587(15) 0.0451(10) Uani d . 1 1 . .
    C C13 0.7371(2) -0.0232(4) 0.31290(15) 0.0433(10) Uani d . 1 1 . .
    H H13 0.6841 -0.0355 0.3031 0.052 Uiso calc R 1 1 . .
    C C14 0.7572(2) 0.0468(4) 0.36467(15) 0.0379(9) Uani d . 1 1 . .
    C C15 0.8364(2) 0.0618(4) 0.37962(14) 0.0420(9) Uani d . 1 1 . .
    H H15 0.8502 0.1078 0.4143 0.050 Uiso calc R 1 1 . .
    C C16 0.69605(19) 0.1080(4) 0.40313(15) 0.0426(9) Uani d . 1 1 . .
    H H16 0.7133 0.1705 0.4338 0.051 Uiso calc R 1 1 . .
    C C17 0.61970(19) 0.0843(4) 0.39899(14) 0.0424(9) Uani d . 1 1 . .
    H H17 0.6011 0.0188 0.3695 0.051 Uiso calc R 1 1 . .
    C C18 0.5618(2) 0.1556(4) 0.43846(15) 0.0402(9) Uani d . 1 1 . .
    C C19 0.47821(19) 0.1147(4) 0.42830(14) 0.0364(9) Uani d . 1 1 . .
    C C20 0.4436(2) 0.0223(4) 0.38785(14) 0.0448(10) Uani d . 1 1 . .
    H H20 0.4718 -0.0289 0.3590 0.054 Uiso calc R 1 1 . .
    C C21 0.3606(2) 0.0105(4) 0.39334(15) 0.0482(10) Uani d . 1 1 . .
    H H21 0.3281 -0.0490 0.3690 0.058 Uiso calc R 1 1 . .
    C C22 0.3348(2) 0.0965(4) 0.43839(15) 0.0418(9) Uani d . 1 1 . .
loop_
    _atom_site_aniso_label
    _atom_site_aniso_U_11
    _atom_site_aniso_U_22
    _atom_site_aniso_U_33
    _atom_site_aniso_U_12
    _atom_site_aniso_U_13
    _atom_site_aniso_U_23
    Br1 0.0319(2) 0.0731(3) 0.0738(3) 0.0005(2) 0.0004(2) -0.0001(3)
    S2 0.0331(5) 0.0599(7) 0.0441(6) 0.0009(5) 0.0020(4) -0.0137(5)
    O3 0.0377(14) 0.0760(19) 0.0525(17) 0.0036(14) -0.0002(13) -0.0232(15)
    O4 0.0358(15) 0.081(2) 0.0480(16) 0.0026(14) 0.0056(13) -0.0046(15)
    O5 0.0545(16) 0.0651(18) 0.0411(15) 0.0098(15) 0.0226(14) 0.0057(14)
    O6 0.0559(17) 0.083(2) 0.0363(15) -0.0106(16) 0.0095(14) -0.0114(15)
    C7 0.066(3) 0.115(4) 0.055(3) -0.029(3) 0.000(3) -0.023(3)
    C8 0.089(4) 0.075(4) 0.086(4) 0.025(3) 0.039(3) 0.003(3)
    C9 0.043(2) 0.078(3) 0.062(3) -0.010(2) -0.008(2) 0.001(3)
    C10 0.035(2) 0.050(2) 0.038(2) 0.0007(19) 0.0063(18) 0.0078(19)
    C11 0.042(2) 0.043(2) 0.033(2) 0.0036(19) 0.0108(18) 0.0094(18)
    C12 0.054(2) 0.047(2) 0.034(2) -0.002(2) 0.006(2) 0.0072(19)
    C13 0.034(2) 0.055(3) 0.041(2) -0.0011(19) 0.0045(18) 0.004(2)
    C14 0.037(2) 0.040(2) 0.037(2) 0.0061(18) 0.0056(18) 0.0036(18)
    C15 0.039(2) 0.053(2) 0.034(2) 0.0055(19) 0.0024(18) 0.0007(19)
    C16 0.040(2) 0.053(3) 0.034(2) 0.005(2) 0.0021(18) -0.0043(19)
    C17 0.036(2) 0.052(2) 0.039(2) -0.0002(19) 0.0052(18) -0.0038(19)
    C18 0.036(2) 0.049(2) 0.036(2) 0.0041(19) 0.0008(18) 0.0045(19)
    C19 0.0360(19) 0.040(2) 0.0327(19) 0.0027(18) 0.0062(17) -0.0003(18)
    C20 0.045(2) 0.054(3) 0.036(2) -0.001(2) 0.0046(18) -0.0100(19)
    C21 0.045(2) 0.062(3) 0.037(2) -0.011(2) -0.0103(19) -0.006(2)
    C22 0.0327(19) 0.047(2) 0.045(2) -0.0008(18) -0.0077(18) 0.003(2)
_geom_special_details
;
All s.u.'s (except the s.u. in the dihedral angle between two l.s. planes) are
estimated using the full covariance matrix. The cell s.u.'s are taken into
account individually in the estimation of s.u.'s in distances, angles and
torsion angles; correlations between s.u.'s in cell parameters are only used
when they are defined by crystal symmetry. An approximate (isotropic)
treatment of cell s.u.'s is used for estimating s.u.'s involving l.s. planes.
;
loop_
    _geom_bond_atom_site_label_1
    _geom_bond_atom_site_label_2
    _geom_bond_site_symmetry_2
    _geom_bond_distance
    _geom_bond_publ_flag
    Br1 C22 . 1.871(3) ?
    S2 C22 . 1.695(3) ?
    S2 C19 . 1.724(3) ?
    O3 C18 . 1.221(4) ?
    O4 C10 . 1.363(4) ?
    O4 C9 . 1.426(4) ?
    O5 C11 . 1.370(4) ?
    O5 C8 . 1.404(4) ?
    O6 C12 . 1.370(4) ?
    O6 C7 . 1.423(4) ?
    C7 H7A . 0.9600 ?
    C7 H7B . 0.9600 ?
    C7 H7C . 0.9600 ?
    C8 H8A . 0.9600 ?
    C8 H8B . 0.9600 ?
    C8 H8C . 0.9600 ?
    C9 H9A . 0.9600 ?
    C9 H9B . 0.9600 ?
    C9 H9C . 0.9600 ?
    C10 C15 . 1.389(4) ?
    C10 C11 . 1.393(5) ?
    C11 C12 . 1.390(5) ?
    C12 C13 . 1.381(5) ?
    C13 C14 . 1.390(5) ?
    C13 H13 . 0.9300 ?
    C14 C15 . 1.389(4) ?
    C14 C16 . 1.462(4) ?
    C15 H15 . 0.9300 ?
    C16 C17 . 1.308(4) ?
    C16 H16 . 0.9300 ?
    C17 C18 . 1.469(4) ?
    C17 H17 . 0.9300 ?
    C18 C19 . 1.470(4) ?
    C19 C20 . 1.347(4) ?
    C20 C21 . 1.410(5) ?
    C20 H20 . 0.9300 ?
    C21 C22 . 1.344(5) ?
    C21 H21 . 0.9300 ?
loop_
    _geom_angle_atom_site_label_1
    _geom_angle_atom_site_label_2
    _geom_angle_atom_site_label_3
    _geom_angle_site_symmetry_1
    _geom_angle_site_symmetry_3
    _geom_angle
    _geom_angle_publ_flag
    C22 S2 C19 . . 90.97(17) ?
    C10 O4 C9 . . 118.1(3) ?
    C11 O5 C8 . . 115.5(3) ?
    C12 O6 C7 . . 117.3(3) ?
    O6 C7 H7A . . 109.5 ?
    O6 C7 H7B . . 109.5 ?
    H7A C7 H7B . . 109.5 ?
    O6 C7 H7C . . 109.5 ?
    H7A C7 H7C . . 109.5 ?
    H7B C7 H7C . . 109.5 ?
    O5 C8 H8A . . 109.5 ?
    O5 C8 H8B . . 109.5 ?
    H8A C8 H8B . . 109.5 ?
    O5 C8 H8C . . 109.5 ?
    H8A C8 H8C . . 109.5 ?
    H8B C8 H8C . . 109.5 ?
    O4 C9 H9A . . 109.5 ?
    O4 C9 H9B . . 109.5 ?
    H9A C9 H9B . . 109.5 ?
    O4 C9 H9C . . 109.5 ?
    H9A C9 H9C . . 109.5 ?
    H9B C9 H9C . . 109.5 ?
    O4 C10 C15 . . 124.5(3) ?
    O4 C10 C11 . . 115.0(3) ?
    C15 C10 C11 . . 120.6(3) ?
    O5 C11 C12 . . 119.9(3) ?
    O5 C11 C10 . . 120.8(3) ?
    C12 C11 C10 . . 119.2(3) ?
    O6 C12 C13 . . 124.6(4) ?
    O6 C12 C11 . . 115.1(3) ?
    C13 C12 C11 . . 120.3(4) ?
    C12 C13 C14 . . 120.5(3) ?
    C12 C13 H13 . . 119.7 ?
    C14 C13 H13 . . 119.7 ?
    C15 C14 C13 . . 119.6(3) ?
    C15 C14 C16 . . 119.5(3) ?
    C13 C14 C16 . . 120.9(3) ?
    C14 C15 C10 . . 119.8(3) ?
    C14 C15 H15 . . 120.1 ?
    C10 C15 H15 . . 120.1 ?
    C17 C16 C14 . . 126.9(4) ?
    C17 C16 H16 . . 116.6 ?
    C14 C16 H16 . . 116.6 ?
    C16 C17 C18 . . 123.4(3) ?
    C16 C17 H17 . . 118.3 ?
    C18 C17 H17 . . 118.3 ?
    O3 C18 C17 . . 123.1(3) ?
    O3 C18 C19 . . 120.4(3) ?
    C17 C18 C19 . . 116.6(3) ?
    C20 C19 C18 . . 131.1(3) ?
    C20 C19 S2 . . 110.7(3) ?
    C18 C19 S2 . . 118.1(3) ?
    C19 C20 C21 . . 113.8(3) ?
    C19 C20 H20 . . 123.1 ?
    C21 C20 H20 . . 123.1 ?
    C22 C21 C20 . . 111.1(3) ?
    C22 C21 H21 . . 124.4 ?
    C20 C21 H21 . . 124.4 ?
    C21 C22 S2 . . 113.3(3) ?
    C21 C22 Br1 . . 127.0(3) ?
    S2 C22 Br1 . . 119.6(2) ?
loop_
    _geom_torsion_atom_site_label_1
    _geom_torsion_atom_site_label_2
    _geom_torsion_atom_site_label_3
    _geom_torsion_atom_site_label_4
    _geom_torsion_site_symmetry_1
    _geom_torsion_site_symmetry_2
    _geom_torsion_site_symmetry_3
    _geom_torsion_site_symmetry_4
    _geom_torsion
    _geom_torsion_publ_flag
    C9 O4 C10 C15 . . . . -2.0(5) ?
    C9 O4 C10 C11 . . . . 178.0(3) ?
    C8 O5 C11 C12 . . . . -100.4(4) ?
    C8 O5 C11 C10 . . . . 84.3(4) ?
    O4 C10 C11 O5 . . . . -6.9(5) ?
    C15 C10 C11 O5 . . . . 173.1(3) ?
    O4 C10 C11 C12 . . . . 177.8(3) ?
    C15 C10 C11 C12 . . . . -2.2(5) ?
    C7 O6 C12 C13 . . . . 2.8(5) ?
    C7 O6 C12 C11 . . . . -177.0(3) ?
    O5 C11 C12 O6 . . . . 5.8(5) ?
    C10 C11 C12 O6 . . . . -178.8(3) ?
    O5 C11 C12 C13 . . . . -174.0(3) ?
    C10 C11 C12 C13 . . . . 1.3(5) ?
    O6 C12 C13 C14 . . . . -179.4(3) ?
    C11 C12 C13 C14 . . . . 0.4(6) ?
    C12 C13 C14 C15 . . . . -1.4(5) ?
    C12 C13 C14 C16 . . . . 177.4(3) ?
    C13 C14 C15 C10 . . . . 0.5(5) ?
    C16 C14 C15 C10 . . . . -178.3(3) ?
    O4 C10 C15 C14 . . . . -178.7(3) ?
    C11 C10 C15 C14 . . . . 1.3(5) ?
    C15 C14 C16 C17 . . . . -170.3(4) ?
    C13 C14 C16 C17 . . . . 10.9(6) ?
    C14 C16 C17 C18 . . . . -177.6(3) ?
    C16 C17 C18 O3 . . . . 1.6(6) ?
    C16 C17 C18 C19 . . . . -179.1(3) ?
    O3 C18 C19 C20 . . . . 178.5(4) ?
    C17 C18 C19 C20 . . . . -0.8(6) ?
    O3 C18 C19 S2 . . . . -2.1(5) ?
    C17 C18 C19 S2 . . . . 178.6(2) ?
    C22 S2 C19 C20 . . . . 0.5(3) ?
    C22 S2 C19 C18 . . . . -179.1(3) ?
    C18 C19 C20 C21 . . . . 178.9(3) ?
    S2 C19 C20 C21 . . . . -0.5(4) ?
    C19 C20 C21 C22 . . . . 0.3(5) ?
    C20 C21 C22 S2 . . . . 0.1(4) ?
    C20 C21 C22 Br1 . . . . 179.2(3) ?
    C19 S2 C22 C21 . . . . -0.3(3) ?
    C19 S2 C22 Br1 . . . . -179.5(2) ?
loop_
    _geom_hbond_atom_site_label_D
    _geom_hbond_atom_site_label_H
    _geom_hbond_atom_site_label_A
    _geom_hbond_site_symmetry_A
    _geom_hbond_distance_DH
    _geom_hbond_distance_HA
    _geom_hbond_distance_DA
    _geom_hbond_angle_DHA
    C21 H21 O6 6_556 0.93 2.46 3.320(4) 155
data_global
_journal_data_validation_number     ?
_journal_date_recd_electronic     2011-11-14
_journal_date_accepted     2011-11-18
_journal_name_full     'Acta Crystallographica, Section E'
_journal_year     2011
_journal_volume     67
_journal_issue     12
_journal_page_first     o3474
_journal_page_last     o3474
_journal_paper_category     QO
_journal_paper_doi     10.1107/S1600536811049294
_journal_coeditor_code     HB6511
_publ_contact_author_name     'Suresh B. Vepuri'
_publ_contact_author_address
;
Institute of Pharmacy
GITAM University
Visakhapatnam
Andhrapradesh
India
;
_publ_contact_author_email     vsb.gip@gitam.in
_publ_contact_author_fax     '+91 0891 2840550'
_publ_contact_author_phone     '+91 0891 2840551'
_publ_section_title
;
(<i>E</i>)-1-(5-Bromothiophen-2-yl)-3-(3,4,5-trimethoxyphenyl)prop-2-en-1-one
;
loop_
    _publ_author_name
    _publ_author_address
    'Suresh B. Vepuri'
;
Institute of Pharmacy
GITAM University
Visakhapatnam-45
Andhrapradesh
India
;
    'H. C. Devarajegowda'
;
Department of Physics
Yuvaraja's College (Constituent College)
University of Mysore
Mysore 570 005
Karnataka
India
;
    'Waleed Fadl Ali Al-eryani'
;
Department of Physics
Yuvaraja's College (Constituent College)
University of Mysore
Mysore 570 005
Karnataka
India
;
    'K. Lavanya'
;
Institute of Pharmacy
GITAM University
Visakhapatnam-45
Andhrapradesh
India
;
    'S. Anbazhagan'
;
Karuna College of Pharmacy
Thirumittacode
Palakad 679 533
Kerala
India
;
