# Supplementary material for: (E)-1-(5-Bromo­thio­phen-2-yl)-3-(3,4,5-trimeth­oxy­phen­yl)prop-2-en-1-one
Source: Acta Crystallogr Sect E Struct Rep Online. 2011 Nov 30;67(Pt 12):o3474. doi: 10.1107/S1600536811049294 (PMC3239100; doi:10.1107/S1600536811049294)
Supplement: Supplementary file 2 [file e-67-o3474-Isup2.hkl]

#
# h,k,l, Fc-squared, Fo-squared, sigma(Fo-squared) and status flag
#
data_I
_shelx_title ' CH2_R in Pbca'
_shelx_refln_list_code          4
_shelx_F_calc_maximum      554.03
_exptl_crystal_F_000      1552.00
_reflns_d_resolution_high  0.8409
 
loop_
 _symmetry_equiv_pos_as_xyz
 'x, y, z'
 '-x+1/2, -y, z+1/2'
 '-x, y+1/2, -z+1/2'
 'x+1/2, -y+1/2, -z'
 '-x, -y, -z'
 'x-1/2, y, -z-1/2'
 'x, -y-1/2, z-1/2'
 '-x-1/2, y-1/2, z'
 
_cell_length_a    16.8923
_cell_length_b     8.0793
_cell_length_c    23.6427
_cell_angle_alpha  90.000
_cell_angle_beta   90.000
_cell_angle_gamma  90.000
 
_shelx_F_squared_multiplier     1.000
 
loop_
 _refln_index_h
 _refln_index_k
 _refln_index_l
 _refln_F_squared_calc
 _refln_F_squared_meas
 _refln_F_squared_sigma
 _refln_observed_status
   2   0   0    25691.60    26226.41    411.92 o
   4   0   0    52851.57    51437.03    570.04 o
   6   0   0    59086.47    57527.74   1533.14 o
   8   0   0     4899.73     4838.39    246.55 o
  10   0   0       60.12       42.55     20.78 o
  12   0   0     1830.96     1633.87    174.80 o
  14   0   0      654.33      579.47    121.43 o
  16   0   0     3254.31     3504.04    301.25 o
  18   0   0      765.02      696.22    142.26 o
  20   0   0     1690.64     1398.06    344.73 o
   2   1   0     3501.73     3595.97    139.52 o
   4   1   0      990.35      917.28     50.25 o
   6   1   0    28144.59    28632.33    429.83 o
   8   1   0    13464.29    14188.48    351.12 o
  10   1   0    12561.39    12663.56    322.99 o
  12   1   0    18217.93    18622.18    430.09 o
  14   1   0      176.39      175.45     37.07 o
  16   1   0     1904.01     1918.64    159.92 o
  18   1   0     3606.87     3642.07    234.06 o
   0   2   0    35707.04    37076.01    515.55 o
   2   2   0     6837.73     6972.41    190.37 o
   4   2   0     1495.91     1493.82     65.73 o
   6   2   0     5574.40     5867.63    175.21 o
   8   2   0     6404.44     6803.10    295.37 o
  10   2   0     4622.90     4838.87    288.05 o
  12   2   0     1290.69     1235.87    162.26 o
  14   2   0      405.67      401.02     86.53 o
  16   2   0     1035.91      988.48    138.35 o
  18   2   0      407.16      588.41    111.01 o
   2   3   0     4740.98     4518.82    129.91 o
   4   3   0     4056.31     4087.65    135.26 o
   6   3   0     3295.71     3319.67    114.33 o
   8   3   0    30819.65    32532.10    754.74 o
  10   3   0     8628.53     9004.41    375.94 o
  12   3   0     4893.17     5205.11    320.49 o
  14   3   0      304.56      337.88     85.26 o
  16   3   0     1223.50     1340.50    194.89 o
  18   3   0      655.95      690.47    161.27 o
   0   4   0    14990.97    14970.23    682.95 o
   2   4   0    35390.66    35552.03    429.74 o
   4   4   0    17759.27    16482.14    257.39 o
   6   4   0     2369.39     2308.64    208.45 o
   8   4   0      549.04      475.64     62.36 o
  10   4   0       92.60       71.22     33.13 o
  12   4   0       44.52       50.58     32.02 o
  14   4   0     1121.96     1203.93    298.04 o
  16   4   0      165.48      278.10    134.77 o
  18   4   0     1702.86     1981.53    444.88 o
   2   5   0        2.47       47.45     36.06 o
   4   5   0     3352.64     3050.35    126.83 o
   6   5   0     4006.48     4152.08    306.73 o
   8   5   0      947.40     1084.99    169.86 o
  10   5   0     1605.45     1645.43    327.67 o
  12   5   0     4665.52     5595.27    631.14 o
  14   5   0     1513.05     1518.08    353.96 o
  16   5   0     1778.34     1518.78    372.32 o
   0   6   0      544.50      363.33    110.30 o
   2   6   0      230.19      216.44     72.74 o
   4   6   0      136.55      209.84     43.40 o
   6   6   0      748.61      879.37    200.68 o
   8   6   0        1.59       60.72     54.58 o
  10   6   0       38.66       29.43     48.71 o
  12   6   0        8.34        0.00    105.39 o
  14   6   0       45.53       59.14     70.26 o
   2   7   0     2408.10     2739.76    278.00 o
   4   7   0        9.48        0.00    139.46 o
   6   7   0     1319.50     1615.28    333.27 o
   8   7   0     3947.28     4576.51    575.59 o
  10   7   0      460.95      451.61    173.48 o
  12   7   0      708.34      789.39    265.06 o
   0   8   0      820.67     1029.37    248.22 o
   2   8   0      492.85      594.30    193.49 o
   4   8   0     2092.62     2016.12    390.98 o
   6   8   0      115.84      113.37     54.94 o
   8   8   0      141.02      232.09    123.86 o
  10   8   0      228.12      370.00    204.64 o
   2   9   0       57.28      177.35     97.12 o
   4   9   0        9.51        0.00     99.04 o
   6   9   0        7.80        0.00     69.17 o
   1   1   1     2333.13     2339.71     47.51 o
   2   1   1    25985.00    25681.65    399.48 o
   3   1   1       79.59       93.00      9.20 o
   4   1   1     6163.42     6091.25     93.68 o
   5   1   1    20885.21    20782.33    211.07 o
   6   1   1       57.78       47.81     14.04 o
   7   1   1     3230.88     3234.82    108.99 o
   8   1   1     2972.67     3083.76    114.87 o
   9   1   1    15241.34    15346.11    274.94 o
  10   1   1       13.90       14.93     21.10 o
  11   1   1     7826.20     7864.24    187.30 o
  12   1   1      290.74      284.66     40.24 o
  13   1   1     6174.75     6221.17    181.92 o
  14   1   1       15.13        8.67     18.88 o
  15   1   1     4553.12     4472.09    165.51 o
  16   1   1      374.48      320.28     45.45 o
  17   1   1     2385.44     2568.60    134.49 o
  18   1   1      129.78      104.22     32.52 o
  19   1   1      605.68      694.80     89.04 o
   0   2   1      824.35      778.24     40.81 o
   1   2   1    35100.21    34808.29    210.07 o
   2   2   1     1682.44     1694.76     80.67 o
   3   2   1    16447.67    16458.93    271.44 o
   4   2   1      462.22      449.63     30.73 o
   5   2   1    23143.04    23040.11    218.48 o
   6   2   1      312.76      339.19     32.17 o
   7   2   1    15178.19    15003.17    283.43 o
   8   2   1     2860.44     2818.41    133.26 o
   9   2   1     2374.78     2515.15    122.97 o
  10   2   1      548.71      641.08     64.36 o
  11   2   1      575.19      581.62     66.72 o
  12   2   1      965.58      963.07     88.09 o
  13   2   1     1252.50     1199.96    104.90 o
  14   2   1      398.62      407.64     52.12 o
  15   2   1     2878.02     2807.20    145.16 o
  16   2   1       82.17       42.13     21.80 o
  17   2   1     2315.23     2307.42    153.44 o
  18   2   1      108.80       96.21     37.99 o
  19   2   1      661.48      670.35     99.45 o
   1   3   1     8065.53     7981.15    136.92 o
   2   3   1     4543.17     4887.94    111.89 o
   3   3   1     2618.60     2651.58     90.30 o
   4   3   1      115.94      168.34     26.79 o
   5   3   1     9281.40     8681.23    229.94 o
   6   3   1      187.11      202.14     19.55 o
   7   3   1      764.56      766.65     49.73 o
   8   3   1      380.24      427.74     47.84 o
   9   3   1     2246.87     2239.75    120.53 o
  10   3   1      516.54      561.11     61.54 o
  11   3   1    12992.45    13037.79    339.34 o
  12   3   1        3.25        0.00     28.39 o
  13   3   1     2525.39     2542.41    167.99 o
  14   3   1      125.96      121.82     37.37 o
  15   3   1      287.31      260.92     81.77 o
  16   3   1       48.67       22.18     38.89 o
  17   3   1     2704.64     2971.91    197.30 o
  18   3   1       15.39       76.72    100.00 o
  19   3   1      368.47      382.15    102.06 o
   0   4   1      172.60      139.87     43.36 o
   1   4   1      379.09      351.89     33.48 o
   2   4   1      422.10      484.01     41.69 o
   3   4   1     2956.96     2784.31     79.86 o
   4   4   1      693.01      808.71     59.53 o
   5   4   1      221.46      245.79     31.68 o
   6   4   1      983.48     1033.17     75.20 o
   7   4   1     1889.11     1869.87    106.26 o
   8   4   1      295.59      262.06     29.04 o
   9   4   1      982.67      972.54     56.84 o
  10   4   1        7.15        0.00     19.88 o
  11   4   1      152.71      102.40     27.26 o
  12   4   1       62.09       50.40     13.40 o
  13   4   1     1811.79     1862.25    172.83 o
  14   4   1       41.88        9.14     47.23 o
  15   4   1       91.89      139.55     88.46 o
  16   4   1       40.80       72.13     57.68 o
  17   4   1        7.64       26.82     59.25 o
  18   4   1       32.03        0.00     63.58 o
   1   5   1     1143.42     1077.35    105.27 o
   2   5   1       88.39       40.60     14.28 o
   3   5   1      843.06      795.94     58.15 o
   4   5   1       39.01       23.10     12.60 o
   5   5   1       52.33       31.01     12.15 o
   6   5   1      138.04      154.95     22.17 o
   7   5   1     6807.52     6542.46    261.34 o
   8   5   1       80.60       82.81     23.81 o
   9   5   1     3916.41     3755.66    152.52 o
  10   5   1      527.90      582.16     99.20 o
  11   5   1     1209.36     1210.82    161.47 o
  12   5   1      139.13      108.38     64.32 o
  13   5   1     5188.73     5461.16    455.03 o
  14   5   1       17.03       59.52     47.67 o
  15   5   1     1255.24     1410.23    247.92 o
  16   5   1       57.80        0.00    138.21 o
  17   5   1      244.09      259.58    118.80 o
   0   6   1       20.64        0.00     53.11 o
   1   6   1     3551.44     3590.22    209.68 o
   2   6   1      432.34      396.75     68.71 o
   3   6   1     8816.94     9627.80    343.08 o
   4   6   1      138.78      154.39     31.97 o
   5   6   1     2391.94     2350.71    197.76 o
   6   6   1       17.10       40.98     29.89 o
   7   6   1      360.37      284.29     61.23 o
   8   6   1      214.32      208.29     71.09 o
   9   6   1     3005.60     3105.30    218.40 o
  10   6   1        5.41        0.00     35.69 o
  11   6   1      110.72       76.82     32.98 o
  12   6   1       92.44       49.85     39.11 o
  13   6   1        7.30        0.00     37.83 o
  14   6   1        5.44        0.00     69.53 o
  15   6   1       40.47       14.84     52.78 o
   1   7   1       44.75       46.87     25.96 o
   2   7   1       63.67       96.58     27.09 o
   3   7   1      214.68      211.72     53.82 o
   4   7   1      166.84       83.97     51.75 o
   5   7   1       35.34       53.33     73.86 o
   6   7   1       89.36       62.08     78.18 o
   7   7   1      578.06      856.76    165.09 o
   8   7   1       59.29       48.85     67.46 o
   9   7   1      822.48     1194.87    167.28 o
  10   7   1       22.70        2.64     62.98 o
  11   7   1       11.79       55.33     64.35 o
  12   7   1      105.82      162.94     68.90 o
  13   7   1      108.87      224.11     77.77 o
   0   8   1        0.82       24.28    144.84 o
   1   8   1      142.47      103.56     34.24 o
   2   8   1      131.67       83.44     37.20 o
   3   8   1       14.84        0.00     55.61 o
   4   8   1        1.89       27.90     56.39 o
   5   8   1      140.77        0.00     94.75 o
   6   8   1       36.23        0.00     88.04 o
   7   8   1        1.21        0.00     56.94 o
   8   8   1       67.44       68.65     52.26 o
   9   8   1        2.80        0.00     91.97 o
  10   8   1       36.64        0.00     62.73 o
  11   8   1       27.77        0.00    100.47 o
   1   9   1        4.79       18.68     31.86 o
   2   9   1        1.88      112.67     66.74 o
   3   9   1        1.00       75.95     68.89 o
   4   9   1      176.14      100.62    140.19 o
   5   9   1        2.33        0.00     41.58 o
   6   9   1        4.73        9.54    248.00 o
   2   0   2     3057.10     3087.64    100.56 o
   3   0   2     8034.05     8084.72    136.79 o
   4   0   2     1153.27     1143.94     58.08 o
   5   0   2     1914.77     1956.42     85.19 o
   6   0   2    30960.18    30614.87    413.86 o
   7   0   2      227.29      137.63     26.18 o
   8   0   2     4830.92     4716.45    170.34 o
   9   0   2       12.36       33.34     19.68 o
  10   0   2       63.77      116.21     34.87 o
  11   0   2     1155.21     1280.44    104.12 o
  12   0   2     9039.39     8505.68    284.49 o
  13   0   2      579.79      607.64     72.50 o
  14   0   2      148.31      199.69     49.22 o
  15   0   2     1686.02     1326.92    126.85 o
  16   0   2     3697.28     3560.37    217.12 o
  17   0   2      904.20      960.00    115.82 o
  18   0   2      562.81      634.59    115.60 o
  19   0   2      136.43       98.87     67.57 o
  20   0   2      867.66      741.67    134.93 o
   1   1   2     7402.55     7345.50     98.12 o
   2   1   2     2974.49     3055.54     53.81 o
   3   1   2      323.51      318.15     21.45 o
   4   1   2    13900.82    13582.85    144.92 o
   5   1   2     5462.10     5475.71    108.14 o
   6   1   2     5631.79     5604.06    151.02 o
   7   1   2       17.28       30.69      9.64 o
   8   1   2     4111.90     4061.71    131.96 o
   9   1   2     2367.94     2236.82    103.97 o
  10   1   2     4499.67     4450.26    133.98 o
  11   1   2     3427.48     3430.32    123.60 o
  12   1   2     9693.13     9909.50    220.06 o
  13   1   2     2265.14     2225.66    108.66 o
  14   1   2      475.92      457.42     50.81 o
  15   1   2     1071.09     1067.74     80.66 o
  16   1   2     2058.13     1943.63    113.08 o
  17   1   2      928.40      979.86     81.73 o
  18   1   2     2602.41     2546.27    166.54 o
  19   1   2       84.47      141.22     34.23 o
   0   2   2    15227.18    15407.36    203.96 o
   1   2   2     8864.39     8778.52    108.10 o
   2   2   2      656.23      766.07     62.30 o
   3   2   2      766.14      779.68     49.45 o
   4   2   2     7477.32     7469.28    173.39 o
   5   2   2      330.96      330.36     26.78 o
   6   2   2    16021.70    16378.00    224.66 o
   7   2   2     2029.25     2212.44     99.23 o
   8   2   2      352.94      314.90     36.77 o
   9   2   2      192.68      239.24     38.22 o
  10   2   2     1407.05     1505.91    100.39 o
  11   2   2     1306.13     1425.69    104.74 o
  12   2   2     1665.61     1656.93    118.25 o
  13   2   2     2272.24     2277.62    147.80 o
  14   2   2        1.59        0.00     22.03 o
  15   2   2       20.65       16.83     14.66 o
  16   2   2      117.12       64.05     23.13 o
  17   2   2       21.27        8.68     32.12 o
  18   2   2      370.95      327.78     64.15 o
  19   2   2       34.20       55.56     33.22 o
   1   3   2       66.22       44.67      8.17 o
   2   3   2      735.91      776.03     43.09 o
   3   3   2      307.25      320.66     37.75 o
   4   3   2     2468.85     2366.13    112.10 o
   5   3   2     1698.75     1801.09    101.04 o
   6   3   2     2450.92     2272.69    154.33 o
   7   3   2     1625.45     1601.44     87.29 o
   8   3   2     5284.11     5126.02    140.54 o
   9   3   2     2343.87     2239.06    120.76 o
  10   3   2     7720.85     7665.55    241.68 o
  11   3   2      404.20      367.09     56.37 o
  12   3   2     1561.43     1469.84    120.61 o
  13   3   2     4686.68     4651.70    228.11 o
  14   3   2     3577.42     3970.86    220.02 o
  15   3   2     1784.51     1897.65    160.26 o
  16   3   2     2771.92     2871.76    181.10 o
  17   3   2      273.31      359.20     69.19 o
  18   3   2      261.53      345.37    100.25 o
  19   3   2      119.18       78.11     58.40 o
   0   4   2    15649.55    15797.29    355.07 o
   1   4   2     5629.39     5589.14    146.40 o
   2   4   2     9624.36     9151.32    179.09 o
   3   4   2     4932.82     4991.18    196.89 o
   4   4   2    16169.16    16363.20    290.83 o
   5   4   2     6108.71     6173.32    222.97 o
   6   4   2      761.34      660.34     65.80 o
   7   4   2     1426.90     1400.90     99.72 o
   8   4   2     6956.53     7214.43    235.21 o
   9   4   2     1587.02     1491.87    116.12 o
  10   4   2     1603.99     1705.34    141.70 o
  11   4   2       47.38       40.30     30.39 o
  12   4   2        4.23        0.00     47.02 o
  13   4   2     1517.46     1833.18    175.49 o
  14   4   2      224.76      156.74     39.45 o
  15   4   2      348.54      231.95     97.13 o
  16   4   2      358.74      461.77    161.83 o
  17   4   2      310.33      349.09    128.49 o
  18   4   2      953.08      552.79    134.61 o
   1   5   2      101.96      140.04     21.04 o
   2   5   2      141.49      136.36     19.90 o
   3   5   2      349.02      352.66     35.95 o
   4   5   2     1149.11     1205.55     85.15 o
   5   5   2      168.08      155.32     34.31 o
   6   5   2     1485.62     1550.14    106.08 o
   7   5   2      310.05      299.33     53.37 o
   8   5   2       95.76      131.40     29.53 o
   9   5   2      432.94      484.24     58.70 o
  10   5   2     1803.48     1993.93    132.46 o
  11   5   2      659.92      722.47    121.34 o
  12   5   2     1232.62     1172.48    161.41 o
  13   5   2       43.24       40.92     41.67 o
  14   5   2       13.62        0.00     61.00 o
  15   5   2        3.18        0.00     63.39 o
  16   5   2      461.82      599.72    230.18 o
  17   5   2       34.91      171.75     98.89 o
   0   6   2        9.23        0.00     71.46 o
   1   6   2      179.47      164.85     40.59 o
   2   6   2     1110.10     1179.37    122.71 o
   3   6   2       60.36       29.38     34.65 o
   4   6   2      468.74      460.68     55.56 o
   5   6   2      473.78      425.63     60.75 o
   6   6   2      128.71      112.98     26.81 o
   7   6   2       16.58        4.29     46.86 o
   8   6   2      262.41      244.62     72.03 o
   9   6   2       67.40       80.15     36.94 o
  10   6   2        4.15        0.00     75.96 o
  11   6   2        4.03        0.00     74.66 o
  12   6   2        9.84        0.00     47.49 o
  13   6   2      197.75      227.49    215.41 o
  14   6   2        3.79        0.00     80.28 o
  15   6   2        4.73       75.51     47.92 o
   1   7   2        4.58        0.00     26.83 o
   2   7   2      517.97      541.49     80.46 o
   3   7   2        1.07        0.00     57.60 o
   4   7   2       66.31      109.83     57.60 o
   5   7   2       79.62       62.66     54.97 o
   6   7   2       13.89        0.00     26.10 o
   7   7   2      322.11      218.74     62.76 o
   8   7   2     2685.81     3111.66    267.21 o
   9   7   2       94.19       37.36     31.84 o
  10   7   2      283.83      363.88     94.23 o
  11   7   2      211.95      130.43     44.44 o
  12   7   2      232.32      162.71     60.63 o
  13   7   2      242.96      207.64    103.25 o
   0   8   2      533.83      662.74    155.74 o
   1   8   2      509.64      499.19    105.50 o
   2   8   2     1352.99     1512.10    157.07 o
   3   8   2      404.31      451.31    124.09 o
   4   8   2      970.02     1118.53    164.81 o
   5   8   2       32.00        0.00     37.77 o
   6   8   2       23.27        0.00     53.08 o
   7   8   2       14.62        0.00     27.50 o
   8   8   2      168.27      322.07    141.83 o
   9   8   2      379.47      458.14    149.50 o
  10   8   2      222.58      200.46     95.06 o
  11   8   2       60.23       26.31    150.97 o
   1   9   2        3.06        0.00     42.65 o
   2   9   2      397.81      332.17     97.79 o
   3   9   2       99.90      100.44     98.68 o
   4   9   2       15.49        0.00     45.17 o
   5   9   2        0.73       55.83     66.17 o
   6   9   2       38.31       18.27    155.16 o
   1   1   3    11824.71    12034.64    114.50 o
   2   1   3      196.08      188.68     14.42 o
   3   1   3     1749.13     1744.01     58.72 o
   4   1   3     2031.77     2030.44     72.81 o
   5   1   3     5796.73     5578.80    123.30 o
   6   1   3     5288.55     5297.99    149.73 o
   7   1   3     8969.14     9112.06    211.71 o
   8   1   3    25454.31    27397.03    395.01 o
   9   1   3     4103.08     4038.73    139.69 o
  10   1   3     4501.96     4473.65    133.68 o
  11   1   3    11686.55    11214.76    222.34 o
  12   1   3     4466.10     4645.62    149.70 o
  13   1   3     5249.76     5373.85    166.55 o
  14   1   3       69.70       47.80     12.80 o
  15   1   3      702.17      661.65     62.86 o
  16   1   3      603.06      672.88     66.47 o
  17   1   3     2444.65     2481.52    163.38 o
  18   1   3      932.66      913.92    104.87 o
  19   1   3      608.74      657.82     90.36 o
   0   2   3   306946.28   321560.56   1675.66 o
   1   2   3    65449.25    65133.27    337.99 o
   2   2   3    19714.90    19266.87    314.83 o
   3   2   3    17734.43    17183.90    306.82 o
   4   2   3    17721.77    17685.99    237.56 o
   5   2   3    13719.38    13276.00    221.02 o
   6   2   3     6370.56     6215.26    155.55 o
   7   2   3     8670.02     8406.95    245.47 o
   8   2   3      598.13      631.98     57.77 o
   9   2   3      328.65      402.91     50.26 o
  10   2   3        6.95        6.21     20.22 o
  11   2   3       46.16       38.84     15.71 o
  12   2   3       44.66       20.63     16.24 o
  13   2   3     1123.78     1121.94    101.45 o
  14   2   3      900.24      972.88     82.11 o
  15   2   3     1527.59     1683.57    111.88 o
  16   2   3      268.35      256.58     42.83 o
  17   2   3     1418.55     1340.24    120.58 o
  18   2   3      880.35      816.51    108.78 o
  19   2   3      299.73      164.34     87.78 o
   1   3   3      533.16      476.29     32.10 o
   2   3   3     2464.15     2363.30     70.31 o
   3   3   3      154.79      173.09     30.88 o
   4   3   3     1663.82     1707.63     97.03 o
   5   3   3     8036.67     7613.39    244.94 o
   6   3   3     7850.03     7801.44    227.71 o
   7   3   3       43.88       21.52     11.49 o
   8   3   3     1199.81     1286.48     83.58 o
   9   3   3     3720.79     3989.70    218.52 o
  10   3   3     3129.55     2991.94    198.17 o
  11   3   3     5748.61     5859.84    292.69 o
  12   3   3     6322.13     6516.83    326.81 o
  13   3   3      322.24      205.53     35.02 o
  14   3   3      273.52      303.91     74.89 o
  15   3   3     1160.57     1104.29    155.00 o
  16   3   3      871.18      923.16    119.21 o
  17   3   3     1165.42     1156.92    144.01 o
  18   3   3      711.59      810.52    151.58 o
   0   4   3     9584.86     9575.29    279.93 o
   1   4   3      240.34      196.64     19.80 o
   2   4   3      234.63      235.60     28.89 o
   3   4   3     2258.46     2278.07    133.09 o
   4   4   3       62.79       65.26     19.16 o
   5   4   3        7.27        0.00     19.21 o
   6   4   3     1002.53     1115.51    102.66 o
   7   4   3     1025.71      988.91     94.26 o
   8   4   3      367.91      429.82     59.69 o
   9   4   3     1922.33     1991.69    135.39 o
  10   4   3      615.99      557.33     84.77 o
  11   4   3      303.17      423.29     80.60 o
  12   4   3       27.24       24.09     30.64 o
  13   4   3       17.47       16.89     38.95 o
  14   4   3        0.05        0.00     45.90 o
  15   4   3      208.27      335.35    128.01 o
  16   4   3      328.67      399.68    137.91 o
  17   4   3        3.53       72.38     36.60 o
  18   4   3      121.15      286.78    184.96 o
   1   5   3     2398.39     2352.90    129.41 o
   2   5   3     5259.02     5611.73    159.74 o
   3   5   3      257.79      272.49     32.20 o
   4   5   3       10.41        1.33     10.36 o
   5   5   3      133.51      154.04     33.79 o
   6   5   3     1540.65     1663.05    119.06 o
   7   5   3     4128.63     4260.93    206.28 o
   8   5   3     5926.16     5987.85    248.97 o
   9   5   3     4532.41     4842.25    229.02 o
  10   5   3     1325.43     1470.15    130.99 o
  11   5   3       79.54       87.82    108.63 o
  12   5   3     1264.63     1324.87    203.46 o
  13   5   3      888.84     1015.26    182.26 o
  14   5   3      108.95      107.04     63.33 o
  15   5   3     1816.57     2137.39    285.28 o
  16   5   3      178.39      253.66     86.71 o
  17   5   3        7.52        0.00     31.69 o
   0   6   3     1548.13     1521.68    184.10 o
   1   6   3     2627.29     2543.66    174.98 o
   2   6   3     1885.11     1903.36    129.33 o
   3   6   3     5371.33     5602.24    253.45 o
   4   6   3     3290.45     3401.34    159.28 o
   5   6   3     1113.52     1189.43    103.77 o
   6   6   3      193.61      189.11     40.09 o
   7   6   3      229.45      186.36     51.37 o
   8   6   3       50.94       20.64     25.93 o
   9   6   3      866.26     1031.55    148.06 o
  10   6   3       50.43       99.98     63.54 o
  11   6   3       10.00        0.00     63.11 o
  12   6   3       50.24        5.30     46.34 o
  13   6   3      615.01      681.89    159.57 o
  14   6   3       88.97      179.31     79.20 o
  15   6   3        1.66      120.69    200.09 o
   1   7   3      136.27      131.10     43.94 o
   2   7   3        1.68       17.14     30.81 o
   3   7   3      520.73      588.82    102.44 o
   4   7   3       95.49      114.83     31.72 o
   5   7   3       88.10      128.65     45.09 o
   6   7   3      246.39      286.47     70.32 o
   7   7   3      496.63      433.81     98.09 o
   8   7   3      333.08      432.93    108.84 o
   9   7   3      320.33      435.99     94.53 o
  10   7   3       19.79        1.77     47.78 o
  11   7   3      184.77      133.42     72.99 o
  12   7   3      255.43       94.48     78.45 o
  13   7   3      615.69      797.38    151.57 o
   0   8   3      193.35      234.09    103.09 o
   1   8   3       80.75      112.56     42.05 o
   2   8   3        1.26       23.42     47.03 o
   3   8   3        3.87       18.17     36.54 o
   4   8   3        5.14        0.00     68.97 o
   5   8   3        6.74        0.00    103.67 o
   6   8   3       66.50       57.41     86.63 o
   7   8   3       10.87        0.00     99.33 o
   8   8   3        5.62       37.47     68.23 o
   9   8   3        1.83       76.21     51.21 o
  10   8   3      119.51       38.15     69.50 o
   1   9   3       11.59        0.00     29.47 o
   2   9   3       15.94       49.75     98.11 o
   3   9   3      141.16      203.25     74.59 o
   4   9   3      144.76      106.29    139.19 o
   5   9   3       66.56        0.00     39.44 o
   6   9   3       64.70       27.35     46.34 o
   0   0   4    24454.18    24330.83    336.19 o
   1   0   4    66560.76    63013.88    493.54 o
   2   0   4    15315.80    15282.65    340.20 o
   3   0   4     8640.82     8700.38    274.49 o
   4   0   4     5709.81     5556.41    231.53 o
   5   0   4    18860.04    19037.87    262.25 o
   6   0   4    58824.77    59034.93    841.72 o
   7   0   4    17023.48    17430.54    325.86 o
   8   0   4     2033.12     2183.11    113.53 o
   9   0   4    13036.37    13592.89    297.85 o
  10   0   4     1499.05     1517.12    105.56 o
  11   0   4       78.95      104.92     22.16 o
  12   0   4      810.64      855.36     87.15 o
  13   0   4     3530.97     3355.61    181.76 o
  14   0   4     2139.12     2214.12    156.37 o
  15   0   4     1169.11     1047.90    108.60 o
  16   0   4     2767.11     2668.47    183.45 o
  17   0   4     1823.75     1900.47    202.01 o
  18   0   4       65.11       30.37     59.98 o
  19   0   4      486.06      639.06    153.46 o
   1   1   4     8851.23     9393.29    132.31 o
   2   1   4     1732.20     1818.61     55.56 o
   3   1   4     1207.84     1243.13     54.04 o
   4   1   4      251.13      238.88     26.21 o
   5   1   4    17673.21    17462.65    330.02 o
   6   1   4    16249.22    16586.18    281.58 o
   7   1   4      156.70      181.65     36.34 o
   8   1   4      434.05      364.58     54.30 o
   9   1   4     5826.82     5671.27    192.25 o
  10   1   4     4670.72     4617.68    149.10 o
  11   1   4     8856.70     8890.22    216.98 o
  12   1   4     7778.08     7553.88    207.29 o
  13   1   4     1338.04     1357.44     90.65 o
  14   1   4     1032.86     1027.90     82.70 o
  15   1   4      673.34      695.34     68.66 o
  16   1   4      654.93      644.20     70.47 o
  17   1   4     2072.84     2255.06    171.66 o
  18   1   4     1346.24     1354.38    136.84 o
  19   1   4      254.99      398.80    101.90 o
   0   2   4    91033.42    91766.63    807.81 o
   1   2   4    13374.59    13949.38    184.04 o
   2   2   4    10325.07    10419.33    160.85 o
   3   2   4      304.26      283.23     25.69 o
   4   2   4      413.35      457.17     39.30 o
   5   2   4     1891.17     2092.02     84.94 o
   6   2   4     1465.02     1516.24     85.91 o
   7   2   4        1.01        0.00     21.88 o
   8   2   4      106.79      101.30     44.68 o
   9   2   4     1083.64     1224.72    105.29 o
  10   2   4      165.95      123.26     25.91 o
  11   2   4       10.24       42.72     33.86 o
  12   2   4     1055.92     1229.77    121.39 o
  13   2   4      224.59      229.83     46.43 o
  14   2   4      254.39      258.04     46.82 o
  15   2   4       47.64       43.47     32.28 o
  16   2   4      530.90      556.71     83.92 o
  17   2   4       25.83       17.24     31.07 o
  18   2   4      269.88      223.52     71.91 o
  19   2   4      149.21       82.65     40.93 o
   1   3   4      333.85      334.39     29.85 o
   2   3   4     3989.55     3860.57     96.58 o
   3   3   4      947.30      981.99     71.85 o
   4   3   4     1448.63     1427.79     93.51 o
   5   3   4       40.06       21.85     25.20 o
   6   3   4     3551.06     3635.60    181.20 o
   7   3   4     6626.96     6366.54    188.71 o
   8   3   4     3387.48     3205.15    142.88 o
   9   3   4     6392.77     6358.80    283.27 o
  10   3   4     1715.69     1731.33    153.96 o
  11   3   4     1538.26     1589.50    154.58 o
  12   3   4     3889.86     3739.03    249.23 o
  13   3   4     3622.74     3816.43    262.17 o
  14   3   4     2748.16     2773.11    232.41 o
  15   3   4      691.95      724.23    120.65 o
  16   3   4      780.99      746.28    154.45 o
  17   3   4      444.68      416.14     95.85 o
  18   3   4      161.45       93.68     41.61 o
   0   4   4    14666.86    14228.44    343.51 o
   1   4   4     2735.09     2755.07     91.73 o
   2   4   4     7693.68     7467.96    147.93 o
   3   4   4     7964.64     7980.26    251.13 o
   4   4   4     5294.92     5229.40    187.20 o
   5   4   4     3179.46     3226.62    153.45 o
   6   4   4     4042.35     4456.58    212.77 o
   7   4   4     1196.66     1096.25    107.18 o
   8   4   4     1146.94     1107.85    108.17 o
   9   4   4     1027.93     1014.13    111.56 o
  10   4   4     1273.81     1401.95    132.33 o
  11   4   4      592.16      710.81     97.96 o
  12   4   4       64.73       25.57     35.80 o
  13   4   4       69.20      200.54    129.87 o
  14   4   4       66.18      112.20     60.47 o
  15   4   4      673.42     1001.36    276.02 o
  16   4   4      174.34      198.99    126.35 o
  17   4   4      439.29      336.96    187.60 o
  18   4   4      420.73      386.96    176.95 o
   1   5   4      135.37      106.84     23.37 o
   2   5   4     1616.40     1733.27     95.35 o
   3   5   4      441.38      537.89     71.34 o
   4   5   4     1365.43     1382.41     96.56 o
   5   5   4      385.31      355.51     49.21 o
   6   5   4       93.48       88.39     44.96 o
   7   5   4      987.52     1181.96    118.71 o
   8   5   4      661.77      682.75     89.86 o
   9   5   4      774.95      934.87    105.83 o
  10   5   4     1131.43     1149.68    119.47 o
  11   5   4      740.82      788.18    105.63 o
  12   5   4      439.79      493.20    125.34 o
  13   5   4      888.59     1080.46    185.95 o
  14   5   4       84.16       32.61     53.51 o
  15   5   4      916.53      978.22    203.64 o
  16   5   4      228.21      337.06     89.38 o
   0   6   4      502.36      401.53     89.71 o
   1   6   4       65.18       91.46     36.44 o
   2   6   4      316.46      341.97     58.61 o
   3   6   4      785.07      800.92     94.74 o
   4   6   4      120.50       73.32     28.40 o
   5   6   4       31.85        0.00     13.26 o
   6   6   4       97.46       70.95     40.49 o
   7   6   4      461.47      511.46     72.23 o
   8   6   4       56.85       20.22     52.19 o
   9   6   4       31.52        6.49     41.21 o
  10   6   4      348.06      466.83    118.24 o
  11   6   4       18.73       69.76     39.56 o
  12   6   4      162.55      108.66     78.52 o
  13   6   4      191.05      120.77     70.00 o
  14   6   4       27.97        0.00     40.72 o
  15   6   4        4.15        0.00     47.17 o
   1   7   4       44.54       55.40     37.69 o
   2   7   4      259.20      269.24    113.96 o
   3   7   4       22.98        0.04     20.39 o
   4   7   4      227.69      216.52     48.98 o
   5   7   4       43.79       31.51     37.03 o
   6   7   4      234.29      313.70     82.85 o
   7   7   4     1227.78     1305.20    165.47 o
   8   7   4     1114.08     1342.90    175.17 o
   9   7   4      790.02      889.87    144.66 o
  10   7   4       22.93       20.47     40.65 o
  11   7   4      446.00      657.26    136.35 o
  12   7   4       95.32      209.13     96.98 o
  13   7   4      725.22      828.07    154.95 o
   0   8   4       24.27       20.49     66.15 o
   1   8   4      320.03      407.07     81.15 o
   2   8   4      710.17      702.90    127.61 o
   3   8   4      771.98     1008.35    147.97 o
   4   8   4      867.40      960.87    146.13 o
   5   8   4      399.45      478.11    135.92 o
   6   8   4       16.52       12.68     66.00 o
   7   8   4       27.60        0.00     54.84 o
   8   8   4       95.58      125.49    117.39 o
   9   8   4      556.29      719.51    139.93 o
  10   8   4      363.68      387.34    110.57 o
   1   9   4        0.59       56.80     29.08 o
   2   9   4      248.34      228.56     83.22 o
   3   9   4       74.65      156.37     94.77 o
   4   9   4      106.13      152.69     73.50 o
   5   9   4       23.05       35.91     82.38 o
   6   9   4        0.60        0.00     84.46 o
   1   1   5     6463.86     6653.96    114.45 o
   2   1   5      597.04      579.30     32.22 o
   3   1   5    11169.00    11006.91    137.49 o
   4   1   5     1298.80     1282.59     57.89 o
   5   1   5        8.90       12.37      6.37 o
   6   1   5     6115.18     5772.95    165.38 o
   7   1   5      598.18      593.09     56.97 o
   8   1   5     2192.92     2066.22    154.46 o
   9   1   5      375.88      430.81     55.53 o
  10   1   5    12029.13    12351.43    286.58 o
  11   1   5     3966.92     3840.96    167.94 o
  12   1   5     3861.99     3893.73    173.98 o
  13   1   5      714.83      651.84     75.69 o
  14   1   5     3137.03     3240.41    172.28 o
  15   1   5      257.22      272.55     54.54 o
  16   1   5     3408.27     3493.53    235.97 o
  17   1   5      239.76      172.36     51.49 o
  18   1   5     1061.00     1040.09    137.05 o
  19   1   5       81.06      182.78     65.59 o
   0   2   5    34605.65    33269.33    500.33 o
   1   2   5    19191.07    18727.79    231.03 o
   2   2   5    11299.99    11175.16    183.36 o
   3   2   5       88.85      111.02     17.64 o
   4   2   5    13657.24    13559.96    232.79 o
   5   2   5      636.34      569.30     44.67 o
   6   2   5     8303.88     7888.11    183.43 o
   7   2   5     6408.59     6474.24    258.34 o
   8   2   5     5162.94     5086.62    242.89 o
   9   2   5       14.40        0.00     23.93 o
  10   2   5      527.10      499.22     82.69 o
  11   2   5       16.07       25.78     26.05 o
  12   2   5      995.50      999.65    130.66 o
  13   2   5       90.99       92.09     35.45 o
  14   2   5        5.35        0.00     41.63 o
  15   2   5        3.84        0.00     21.78 o
  16   2   5     1744.50     1735.86    168.73 o
  17   2   5       68.01       48.68     38.46 o
  18   2   5      977.66     1005.60    134.69 o
  19   2   5       28.63        0.00     46.98 o
   1   3   5     2891.39     2853.45     98.14 o
   2   3   5     3167.13     3258.42     95.71 o
   3   3   5        4.20        4.37      6.71 o
   4   3   5     6201.01     6354.38    194.80 o
   5   3   5    10384.82    11014.06    316.50 o
   6   3   5     2712.23     2592.05    102.21 o
   7   3   5      238.32      230.47     40.02 o
   8   3   5     1900.70     1849.06     99.91 o
   9   3   5      128.85       89.32     33.80 o
  10   3   5     1992.66     1856.98    228.15 o
  11   3   5     1016.70     1126.73    160.40 o
  12   3   5     8237.43     8358.11    452.39 o
  13   3   5      166.32      289.56     97.72 o
  14   3   5       42.74        0.00     49.86 o
  15   3   5      186.37       94.00     49.89 o
  16   3   5     1320.77     1369.35    195.61 o
  17   3   5      690.67      576.88    143.84 o
  18   3   5     1266.65     1294.92    181.34 o
   0   4   5     6726.13     6796.64    240.63 o
   1   4   5     3310.85     3398.58    127.26 o
   2   4   5     1726.21     1750.15     75.04 o
   3   4   5     4105.83     4033.79    118.08 o
   4   4   5     1235.07     1248.60     93.68 o
   5   4   5      370.09      400.21     56.35 o
   6   4   5     2867.15     2906.88    181.56 o
   7   4   5        8.17        6.83     12.68 o
   8   4   5      373.66      397.12     68.91 o
   9   4   5      713.52      692.93     92.47 o
  10   4   5       86.16      161.71     40.00 o
  11   4   5      282.46      282.28     56.68 o
  12   4   5      279.93      286.31     65.57 o
  13   4   5      528.02      517.68     92.56 o
  14   4   5        9.79        6.62     41.79 o
  15   4   5      339.75      417.85    105.45 o
  16   4   5        3.23      120.75    123.74 o
  17   4   5       58.60      183.44    183.04 o
   1   5   5      804.13      841.77     64.01 o
   2   5   5       20.41        8.14      6.82 o
   3   5   5      880.05      961.29     95.95 o
   4   5   5     1385.63     1384.11     97.11 o
   5   5   5       11.78       28.78     20.48 o
   6   5   5      234.62      226.60     49.05 o
   7   5   5     2049.50     2339.39    171.22 o
   8   5   5     6746.36     6981.15    301.72 o
   9   5   5     1349.51     1444.94    139.04 o
  10   5   5     1186.65     1443.78    142.76 o
  11   5   5       12.75       15.51     47.51 o
  12   5   5     1580.63     1627.51    220.81 o
  13   5   5       57.23       45.05     83.97 o
  14   5   5     2103.70     2484.24    297.83 o
  15   5   5      669.03      696.84    158.83 o
  16   5   5      699.25      700.91    178.39 o
   0   6   5     5494.48     5549.68    256.79 o
   1   6   5       13.62        0.00     34.78 o
   2   6   5     4249.22     4335.52    218.10 o
   3   6   5      680.41      823.91     94.94 o
   4   6   5     5197.21     5440.26    210.41 o
   5   6   5      219.59      211.24     41.62 o
   6   6   5      228.92      184.10     50.92 o
   7   6   5       50.04       35.50     25.07 o
   8   6   5     1390.14     1518.60    174.92 o
   9   6   5       35.47       28.32     41.09 o
  10   6   5     1047.55     1064.49    184.36 o
  11   6   5       42.60       31.85     39.52 o
  12   6   5       13.99        0.00     35.41 o
  13   6   5      418.41      522.11    142.04 o
  14   6   5        0.97        0.00     56.40 o
  15   6   5        6.25       54.77     49.57 o
   1   7   5      238.45      228.17     59.87 o
   2   7   5     1032.70     1081.83    115.18 o
   3   7   5       36.44       71.46     33.93 o
   4   7   5      108.05      107.95     41.30 o
   5   7   5        0.64        0.00     30.78 o
   6   7   5      187.07      169.09     64.83 o
   7   7   5       50.37       41.68     45.79 o
   8   7   5      632.93      675.78    153.00 o
   9   7   5       15.75       51.19     62.62 o
  10   7   5      124.39       47.69     48.09 o
  11   7   5       20.69       77.42     47.92 o
  12   7   5       57.82       20.56     75.52 o
  13   7   5      233.17      207.61     65.46 o
   0   8   5      325.79      284.56    105.79 o
   1   8   5       60.71        0.00    103.88 o
   2   8   5      104.22       35.77     45.31 o
   3   8   5        2.97       15.49     64.60 o
   4   8   5       34.18      112.42     70.40 o
   5   8   5       11.84        7.83     37.90 o
   6   8   5        0.86        3.33     46.29 o
   7   8   5        5.29       12.73     47.00 o
   8   8   5      113.01      159.03     69.14 o
   9   8   5       40.98      137.33    101.77 o
  10   8   5        0.48        9.68     58.12 o
   1   9   5       36.56       29.63     53.21 o
   2   9   5        2.07       41.95     59.83 o
   3   9   5       23.04        0.00     39.40 o
   4   9   5       67.00       93.94     57.24 o
   5   9   5       65.52       45.75     56.98 o
   6   9   5       16.90        0.00     61.81 o
   0   0   6    18567.86    18743.24    362.12 o
   1   0   6   107257.52    99523.48    781.41 o
   2   0   6     5069.99     4994.57    151.62 o
   3   0   6    57188.80    56644.81    794.68 o
   4   0   6      612.78      612.33     87.84 o
   5   0   6    18240.49    17912.44    539.83 o
   6   0   6    18134.28    19095.46    614.91 o
   7   0   6    14294.83    14409.00    798.80 o
   8   0   6     2985.71     3103.08    132.83 o
   9   0   6     1109.05     1127.10     87.55 o
  10   0   6      719.36      743.41     75.99 o
  11   0   6      133.49      105.92     62.65 o
  12   0   6     2192.56     1959.84    142.41 o
  13   0   6     5026.79     5022.67    240.47 o
  14   0   6     1585.73     1539.48    140.59 o
  15   0   6     2842.60     2833.56    297.25 o
  16   0   6     1565.66     1642.24    236.05 o
  17   0   6     3805.48     4047.06    385.60 o
  18   0   6      262.57      394.85    126.28 o
  19   0   6      562.19      700.08    158.57 o
   1   1   6    19575.16    20027.95    215.65 o
   2   1   6     6212.04     6052.66    125.51 o
   3   1   6     1685.81     1725.67     57.28 o
   4   1   6     1673.13     1579.78     63.20 o
   5   1   6    16133.29    15697.20    231.84 o
   6   1   6      835.81      958.38     55.39 o
   7   1   6     2211.17     2027.60    105.13 o
   8   1   6     1764.17     2243.17    119.17 o
   9   1   6     8274.19     8297.19    235.80 o
  10   1   6      125.87      134.00     32.86 o
  11   1   6    18598.33    18931.20    363.54 o
  12   1   6      205.18      280.47     49.84 o
  13   1   6     2130.20     2169.82    135.33 o
  14   1   6      270.24      269.77     52.83 o
  15   1   6     1598.16     1741.14    164.21 o
  16   1   6       64.31      137.01     52.87 o
  17   1   6     3511.42     3527.87    247.18 o
  18   1   6      195.38      141.13     74.66 o
  19   1   6      450.52      504.09     96.02 o
   0   2   6      665.50      713.56    114.99 o
   1   2   6      678.22      705.38     53.71 o
   2   2   6      256.50      247.01     29.16 o
   3   2   6      387.85      412.20     36.98 o
   4   2   6     7118.06     7286.63    172.95 o
   5   2   6      321.56      380.57     48.53 o
   6   2   6      308.84      313.03     46.81 o
   7   2   6      863.10      905.23     80.17 o
   8   2   6     1279.25     1338.52    127.15 o
   9   2   6      756.66      782.56     97.49 o
  10   2   6      332.40      304.94     58.32 o
  11   2   6      169.57      199.98     53.57 o
  12   2   6      545.39      548.60    110.86 o
  13   2   6      497.98      419.76     66.80 o
  14   2   6      983.75     1003.98     97.29 o
  15   2   6        5.15        0.00     56.77 o
  16   2   6        1.94       33.73     33.73 o
  17   2   6        7.29       19.74     32.62 o
  18   2   6       24.38       44.58     41.41 o
  19   2   6      261.38      184.05     89.07 o
   1   3   6      566.71      481.93     48.22 o
   2   3   6     1304.84     1476.05     70.49 o
   3   3   6      369.13      409.03     37.67 o
   4   3   6      203.01      177.65     24.52 o
   5   3   6       36.76       37.39     10.34 o
   6   3   6       54.52      109.09     21.36 o
   7   3   6    16066.25    15880.93    286.01 o
   8   3   6     1559.44     1599.09    130.87 o
   9   3   6     9078.20     8952.42    328.94 o
  10   3   6      388.35      308.47     55.99 o
  11   3   6     3166.28     3334.95    280.34 o
  12   3   6       36.74      143.80     77.97 o
  13   3   6     4518.81     4830.00    365.54 o
  14   3   6     1189.54     1141.07    177.63 o
  15   3   6     2327.03     2394.85    279.60 o
  16   3   6      161.42       49.85     37.69 o
  17   3   6      405.82      178.89     64.53 o
  18   3   6       56.20        0.00     34.89 o
   0   4   6    10141.42    10447.06    303.77 o
   1   4   6    29852.19    29444.29    395.90 o
   2   4   6      858.84      828.65     53.46 o
   3   4   6    13464.05    13337.85    221.55 o
   4   4   6        4.04        0.00     20.56 o
   5   4   6     7232.02     7330.46    243.39 o
   6   4   6      119.20      200.79     50.71 o
   7   4   6     3389.23     3663.96    209.09 o
   8   4   6      169.56      215.04     51.31 o
   9   4   6     1225.45     1380.09    135.25 o
  10   4   6      607.29      671.39     95.67 o
  11   4   6      256.15      247.07     76.30 o
  12   4   6      125.77       46.04     44.99 o
  13   4   6      242.58      187.76     54.28 o
  14   4   6        7.92       19.25     30.72 o
  15   4   6      471.20      599.46    107.75 o
  16   4   6        9.20       46.01     90.36 o
  17   4   6      372.45      315.33    194.98 o
   1   5   6      360.31      346.33     46.57 o
   2   5   6      160.51      138.66     22.63 o
   3   5   6     1719.67     1691.84     84.27 o
   4   5   6       69.30       55.29     24.22 o
   5   5   6     2007.95     2080.31    137.73 o
   6   5   6       53.79       44.69     16.67 o
   7   5   6      889.50      844.71    106.80 o
   8   5   6      203.92      186.27     50.24 o
   9   5   6     2538.22     2497.84    188.53 o
  10   5   6     1016.81     1048.46    125.35 o
  11   5   6     1292.68     1335.82    143.57 o
  12   5   6       29.64       87.51     36.76 o
  13   5   6     1267.99     1206.76    198.19 o
  14   5   6       14.89        8.02     74.08 o
  15   5   6      878.37      980.64    335.64 o
  16   5   6       65.10        0.00     81.36 o
   0   6   6     2897.42     2593.87    177.36 o
   1   6   6       63.86       59.01     24.17 o
   2   6   6      281.07      246.39     53.85 o
   3   6   6      390.92      279.42     51.08 o
   4   6   6        6.73       34.08     16.67 o
   5   6   6       29.08       11.98     23.67 o
   6   6   6       11.07        0.00     31.13 o
   7   6   6       51.43       69.86     34.25 o
   8   6   6       64.98       32.56     55.89 o
   9   6   6      594.53      587.34    130.78 o
  10   6   6      332.54      404.68    163.10 o
  11   6   6      540.34      434.37    119.25 o
  12   6   6       19.41       32.81     43.17 o
  13   6   6       55.39      127.02     73.85 o
  14   6   6      165.97      141.76     57.55 o
  15   6   6      117.53      265.15     91.19 o
   1   7   6      160.01      153.66     48.53 o
   2   7   6      124.55      144.90     44.98 o
   3   7   6      585.89      559.88     86.21 o
   4   7   6       57.16       70.49     33.70 o
   5   7   6       45.23       29.51     26.46 o
   6   7   6        0.20        0.00     50.60 o
   7   7   6     1120.49     1119.41    147.40 o
   8   7   6      122.37      245.78     77.28 o
   9   7   6     1677.23     1949.80    214.36 o
  10   7   6       21.33        0.00     36.76 o
  11   7   6      318.28      329.50     83.17 o
  12   7   6        8.00       96.40     52.42 o
  13   7   6      312.28      344.39    109.39 o
   0   8   6       26.86        0.00     62.33 o
   1   8   6      512.19      326.49    117.18 o
   2   8   6      107.13       37.92     45.59 o
   3   8   6     1598.32     1808.61    203.15 o
   4   8   6        4.77       22.36     52.16 o
   5   8   6      320.27      378.60     80.90 o
   6   8   6        0.95       11.25     62.43 o
   7   8   6       26.55       95.68     39.47 o
   8   8   6       25.49        0.00     48.43 o
   9   8   6      263.84      136.55    102.42 o
  10   8   6        2.04       27.66     49.38 o
   1   9   6       91.99      137.38     62.10 o
   2   9   6       88.98      118.03     55.59 o
   3   9   6      123.84      214.29     77.66 o
   4   9   6       35.55       48.21     46.58 o
   5   9   6       15.99        0.00     67.70 o
   1   1   7     2277.50     2393.69     79.74 o
   2   1   7     3649.53     3627.77    102.69 o
   3   1   7      345.23      365.31     26.86 o
   4   1   7     5901.66     5944.09    121.48 o
   5   1   7     1505.94     1579.34     63.95 o
   6   1   7    21723.01    22000.63    218.86 o
   7   1   7      120.55      128.95     18.23 o
   8   1   7     3767.64     3713.40    103.73 o
   9   1   7      129.35      198.24     28.32 o
  10   1   7     5953.09     5873.76    188.41 o
  11   1   7       76.58       91.82     28.46 o
  12   1   7    20157.47    19907.44    377.11 o
  13   1   7       10.37       17.34     21.63 o
  14   1   7     3639.61     3814.86    235.88 o
  15   1   7     1129.94      892.86    121.66 o
  16   1   7     2029.00     1976.46    184.61 o
  17   1   7        0.40       69.67     59.76 o
  18   1   7     1870.81     1865.36    188.00 o
  19   1   7       15.43       41.22     31.94 o
   0   2   7    35411.92    34230.63    835.05 o
   1   2   7        2.99       11.18     24.19 o
   2   2   7    17018.07    16347.79    277.52 o
   3   2   7      126.90      192.88     24.73 o
   4   2   7    14318.45    14210.16    245.83 o
   5   2   7      479.31      487.94     54.24 o
   6   2   7    33584.74    34573.98    491.45 o
   7   2   7      335.51      428.94     54.72 o
   8   2   7      882.78      812.48     78.75 o
   9   2   7     3375.41     3362.83    170.47 o
  10   2   7      670.06      629.30     98.83 o
  11   2   7       35.21       26.08     25.04 o
  12   2   7      829.27      680.20    105.05 o
  13   2   7      482.83      506.92     72.27 o
  14   2   7      558.66      581.24     96.29 o
  15   2   7        9.12        0.00     50.42 o
  16   2   7     2702.40     2624.47    296.31 o
  17   2   7        0.82        0.00     31.43 o
  18   2   7      771.14      842.73    126.59 o
  19   2   7      112.60       99.40     38.30 o
   1   3   7      502.93      469.44     57.69 o
   2   3   7     1225.78     1325.34     84.00 o
   3   3   7        8.29       17.18     20.90 o
   4   3   7     3305.88     3052.14    116.22 o
   5   3   7      393.70      422.65     40.42 o
   6   3   7     4917.25     4827.27    130.60 o
   7   3   7        0.66       14.96     12.87 o
   8   3   7     1922.56     2065.17    153.54 o
   9   3   7      405.29      396.78     63.90 o
  10   3   7     6017.83     6074.08    281.88 o
  11   3   7      576.46      650.12     81.73 o
  12   3   7     2643.01     2643.51    177.45 o
  13   3   7        6.71        0.00     23.75 o
  14   3   7      493.18      561.97    106.64 o
  15   3   7      744.42      742.11    151.38 o
  16   3   7     1089.21     1259.67    177.20 o
  17   3   7      158.40      142.83     49.42 o
  18   3   7      988.65     1177.43    177.95 o
   0   4   7     6100.13     5957.93    275.41 o
   1   4   7     7607.89     7773.93    203.45 o
   2   4   7      322.71      270.70     33.02 o
   3   4   7       49.15       22.12     14.33 o
   4   4   7     1653.44     1653.23     77.55 o
   5   4   7      358.24      475.94     64.26 o
   6   4   7      360.22      306.27     60.14 o
   7   4   7       44.37       15.33     26.18 o
   8   4   7      182.72      220.32     53.83 o
   9   4   7        5.00       27.01     34.94 o
  10   4   7      622.42      534.50     79.70 o
  11   4   7        9.66        0.00     32.66 o
  12   4   7      631.74      633.90     96.08 o
  13   4   7      129.40       91.39     36.03 o
  14   4   7       80.93       30.94     64.66 o
  15   4   7       49.53       94.95     29.11 o
  16   4   7       52.62        0.00    157.76 o
  17   4   7       13.06       67.72    103.45 o
   1   5   7       84.80       70.29     19.87 o
   2   5   7     1574.97     1498.04     93.29 o
   3   5   7      111.29       93.14     23.64 o
   4   5   7      183.65      206.63     46.65 o
   5   5   7      118.27       54.83     26.55 o
   6   5   7     1425.92     1455.29    118.06 o
   7   5   7        7.70        0.00     23.27 o
   8   5   7     6771.02     7073.86    322.06 o
   9   5   7      122.35      117.47     86.19 o
  10   5   7      569.92      454.17     63.71 o
  11   5   7      274.04      341.33     78.27 o
  12   5   7      740.73      920.33    126.71 o
  13   5   7       66.45        0.00     42.63 o
  14   5   7     3703.32     4031.03    419.38 o
  15   5   7       30.27       22.97     64.79 o
  16   5   7      490.75      424.77    193.80 o
   0   6   7     4205.74     4437.27    325.58 o
   1   6   7      527.79      418.47     54.75 o
   2   6   7     5377.19     5389.05    208.26 o
   3   6   7      205.06      234.55     62.61 o
   4   6   7     4632.45     4904.48    208.99 o
   5   6   7        6.33       16.65     16.96 o
   6   6   7     1019.51     1030.89    101.29 o
   7   6   7       42.52       49.09     29.78 o
   8   6   7      954.19     1183.17    136.15 o
   9   6   7       24.29       40.50     54.87 o
  10   6   7     2246.70     2507.07    283.11 o
  11   6   7        0.49        0.00     72.80 o
  12   6   7        1.19       10.77     56.82 o
  13   6   7       48.21       46.10    107.27 o
  14   6   7       90.55        0.00    116.24 o
   1   7   7      554.06      694.41     90.96 o
   2   7   7      500.98      495.66     83.10 o
   3   7   7       32.44       37.14     41.23 o
   4   7   7        1.82        0.00     13.25 o
   5   7   7        4.26       46.07     24.75 o
   6   7   7       74.89       57.95     34.69 o
   7   7   7       66.84        0.00     70.75 o
   8   7   7      714.72      858.24    142.39 o
   9   7   7      141.36      210.55     76.72 o
  10   7   7      383.27      602.16    134.49 o
  11   7   7        0.48        0.00     89.57 o
  12   7   7      267.87      174.09     50.38 o
   0   8   7      325.89      216.05    130.67 o
   1   8   7       12.70       65.35     49.01 o
   2   8   7       57.95        5.99     37.15 o
   3   8   7       27.98      127.20     58.98 o
   4   8   7       34.86      104.35     52.31 o
   5   8   7        0.48        0.00     46.53 o
   6   8   7      198.43       97.20     43.09 o
   7   8   7      138.67       39.80     83.75 o
   8   8   7        3.71       10.27     30.81 o
   9   8   7       53.01       44.25    103.53 o
   1   9   7      103.19      128.30     80.17 o
   2   9   7        1.42       23.00     45.44 o
   3   9   7        4.40       31.72     39.29 o
   4   9   7        1.95       10.71     57.16 o
   0   0   8     3295.75     3060.38    211.10 o
   1   0   8    34526.38    33271.66    509.89 o
   2   0   8    14603.05    15099.37    373.52 o
   3   0   8    15870.13    16301.71    262.00 o
   4   0   8     6253.65     6457.76    384.74 o
   5   0   8     2889.96     2569.03    202.10 o
   6   0   8      360.61      397.52     79.51 o
   7   0   8    16030.76    15734.90    535.72 o
   8   0   8     2324.09     2582.84    224.58 o
   9   0   8       25.78        8.46     50.34 o
  10   0   8       51.87       72.12     40.89 o
  11   0   8        8.53       19.92     95.82 o
  12   0   8       99.20       78.29     82.59 o
  13   0   8       81.15      139.20     72.53 o
  14   0   8        5.17        0.00     59.70 o
  15   0   8      318.95      369.95    112.08 o
  16   0   8        2.70       69.07     45.40 o
  17   0   8     1184.03     1365.22    232.02 o
  18   0   8      536.45      610.41    148.72 o
  19   0   8      404.73      432.01    133.29 o
   1   1   8     2686.96     2611.72     99.57 o
   2   1   8      401.64      465.70     35.97 o
   3   1   8     3578.15     3617.85     94.44 o
   4   1   8      203.55      199.53     39.92 o
   5   1   8    22145.88    22018.15    371.49 o
   6   1   8      329.22      331.36     31.12 o
   7   1   8      237.26      218.66     22.26 o
   8   1   8     1273.20     1312.20     49.62 o
   9   1   8     2985.29     2892.01     96.91 o
  10   1   8      180.68      186.32     32.69 o
  11   1   8    14389.21    13967.44    304.97 o
  12   1   8      835.45      909.52     95.76 o
  13   1   8      144.14      101.99     42.14 o
  14   1   8      240.26      247.44     41.97 o
  15   1   8      520.55      521.57     90.43 o
  16   1   8      425.47      470.21     94.69 o
  17   1   8     2892.98     2907.50    233.18 o
  18   1   8       21.45       46.87     31.95 o
  19   1   8      443.55      450.06     84.70 o
   0   2   8      421.91      509.42    112.31 o
   1   2   8        0.28        3.13     12.92 o
   2   2   8       79.99       90.18     19.99 o
   3   2   8     5860.29     5950.66    157.88 o
   4   2   8        1.14       11.01     14.91 o
   5   2   8      854.13     1054.79     83.53 o
   6   2   8      321.41      241.21     46.29 o
   7   2   8      121.34      142.87     26.59 o
   8   2   8      157.72      174.04     38.51 o
   9   2   8      311.70      317.20     50.65 o
  10   2   8      524.10      543.46     67.93 o
  11   2   8       68.37       83.35     24.15 o
  12   2   8       91.23      130.37     37.53 o
  13   2   8     2014.56     2119.94    173.79 o
  14   2   8       53.24      108.76     49.58 o
  15   2   8       99.69      103.35     37.21 o
  16   2   8      159.89       85.10     53.16 o
  17   2   8       95.00       41.21     24.55 o
  18   2   8       23.19        0.00     62.09 o
   1   3   8     7941.19     7985.42    248.78 o
   2   3   8       61.16       39.45     18.13 o
   3   3   8     7038.15     7160.56    184.48 o
   4   3   8       68.89       55.19     13.99 o
   5   3   8       48.02       29.81     13.94 o
   6   3   8       49.58       57.38     17.93 o
   7   3   8    10930.00    11535.77    361.51 o
   8   3   8      201.06      191.85     48.68 o
   9   3   8     6235.41     6452.67    258.07 o
  10   3   8      777.39      805.05     94.03 o
  11   3   8     2467.56     2248.61    158.54 o
  12   3   8      645.53      512.94     68.48 o
  13   3   8     1275.23     1391.75    134.06 o
  14   3   8      157.81      162.98     48.49 o
  15   3   8     1513.39     1581.71    290.73 o
  16   3   8      282.85      309.00     81.09 o
  17   3   8      232.27      198.09     69.81 o
  18   3   8       15.76        0.00     65.79 o
   0   4   8     6781.15     6866.79    307.12 o
   1   4   8    17870.72    17730.63    348.73 o
   2   4   8       54.46      138.61     30.62 o
   3   4   8     2544.73     2312.57    106.01 o
   4   4   8     1370.74     1317.72     77.76 o
   5   4   8     5638.72     5449.38    183.15 o
   6   4   8       46.76       44.38     10.06 o
   7   4   8     3267.89     3034.81    161.71 o
   8   4   8       40.48       37.19     15.61 o
   9   4   8     1115.98     1075.72    120.37 o
  10   4   8      435.30      382.54     66.15 o
  11   4   8      124.73      109.85     37.31 o
  12   4   8        0.24        0.00     48.44 o
  13   4   8       14.36       32.62     24.39 o
  14   4   8        0.53        0.00     28.67 o
  15   4   8       50.89       75.74     42.97 o
  16   4   8      103.28       34.58     46.21 o
  17   4   8      189.55      118.53    135.45 o
   1   5   8      147.40      103.95     26.99 o
   2   5   8       45.49       52.98     20.64 o
   3   5   8        4.26        5.29      9.52 o
   4   5   8      450.61      438.51     48.67 o
   5   5   8      712.27      747.71     84.82 o
   6   5   8      247.44      280.82     53.75 o
   7   5   8      951.75     1014.78    120.58 o
   8   5   8      504.63      515.93     86.20 o
   9   5   8      210.38      299.66     67.71 o
  10   5   8        1.94       20.17     28.53 o
  11   5   8      190.52      273.69     61.40 o
  12   5   8      148.80      137.13     42.29 o
  13   5   8     1218.95     1455.43    220.86 o
  14   5   8       51.48      217.60    125.09 o
  15   5   8      272.06      223.53    140.58 o
  16   5   8       30.49       68.97    116.00 o
   0   6   8       87.90       19.27     38.84 o
   1   6   8     1500.09     1407.63    111.12 o
   2   6   8        1.04        1.74     22.77 o
   3   6   8      385.20      451.59     73.52 o
   4   6   8       52.06       45.84     39.72 o
   5   6   8       15.35        7.56     19.96 o
   6   6   8      171.64      154.02     25.81 o
   7   6   8       67.10       36.97     25.07 o
   8   6   8      133.42      133.47     32.19 o
   9   6   8      426.13      400.70     81.80 o
  10   6   8       50.33       38.65     53.83 o
  11   6   8      498.96      439.10    120.66 o
  12   6   8        1.40       57.50    118.57 o
  13   6   8      347.84      447.43    155.22 o
  14   6   8       20.65       61.56     96.01 o
   1   7   8       99.07      123.96     47.80 o
   2   7   8      933.06      822.92    106.04 o
   3   7   8      351.90      346.64     58.91 o
   4   7   8      566.51      546.16     71.99 o
   5   7   8      189.05      136.62     40.24 o
   6   7   8        2.44        0.00     26.85 o
   7   7   8      984.87     1184.66    165.87 o
   8   7   8      202.72      261.69     78.48 o
   9   7   8      852.66      980.43    151.07 o
  10   7   8      222.84      260.14     86.86 o
  11   7   8      104.52      140.36     64.67 o
  12   7   8       81.92      123.89     59.36 o
   0   8   8      366.11      327.04    179.06 o
   1   8   8       30.00       52.00     49.65 o
   2   8   8      199.12      241.23     77.00 o
   3   8   8     2830.34     3306.49    281.11 o
   4   8   8      124.02       79.28     38.32 o
   5   8   8      351.31      352.17     78.61 o
   6   8   8       40.65        0.00     77.15 o
   7   8   8        4.13       57.17     36.03 o
   8   8   8       33.04       91.77     46.75 o
   9   8   8      253.97      280.14     83.94 o
   1   9   8      130.94      147.85     63.57 o
   2   9   8       23.16        0.00     51.42 o
   3   9   8       14.67       87.10     54.26 o
   4   9   8        0.39        0.00     53.64 o
   1   1   9      890.13      906.33     61.97 o
   2   1   9     3893.59     4194.79    131.23 o
   3   1   9      247.43      262.37     29.49 o
   4   1   9     5551.86     5477.51    109.91 o
   5   1   9      450.36      579.33     66.57 o
   6   1   9       43.36       44.24     25.47 o
   7   1   9     3502.47     3497.94     99.99 o
   8   1   9      844.19      833.16     42.99 o
   9   1   9     4318.98     4460.55    126.15 o
  10   1   9     5178.02     5063.44    145.49 o
  11   1   9     2729.61     2289.00    259.84 o
  12   1   9     4140.26     4119.54    240.65 o
  13   1   9      184.57      144.12     53.72 o
  14   1   9      987.53     1120.57    133.74 o
  15   1   9      602.43      706.84    110.87 o
  16   1   9      954.94     1106.98    142.66 o
  17   1   9      101.80      171.39     62.46 o
  18   1   9      492.50      686.08    117.62 o
   0   2   9    15087.66    15164.46    632.41 o
   1   2   9    19096.66    19531.10    504.49 o
   2   2   9    29109.21    29850.71    437.98 o
   3   2   9    14933.32    15322.01    264.80 o
   4   2   9     5552.51     5247.44    156.06 o
   5   2   9     1068.90     1014.48     67.76 o
   6   2   9    16768.27    16840.78    482.89 o
   7   2   9      841.47      776.20     76.54 o
   8   2   9     4866.48     4867.67    200.76 o
   9   2   9      878.48     1016.09    100.17 o
  10   2   9      167.55      126.41     45.36 o
  11   2   9        5.18        6.38     23.95 o
  12   2   9      524.46      524.55     77.15 o
  13   2   9      227.77      240.11     42.74 o
  14   2   9       77.41       23.44     30.78 o
  15   2   9      331.79      222.05     42.87 o
  16   2   9     1812.13     1879.12    186.76 o
  17   2   9      468.37      424.62     89.78 o
  18   2   9      244.87      202.10    119.10 o
   1   3   9     1964.95     1995.75    131.45 o
   2   3   9      750.17      634.11     72.14 o
   3   3   9     2051.03     2223.21    120.01 o
   4   3   9     2361.71     2578.07    115.45 o
   5   3   9     1705.79     1824.96     94.99 o
   6   3   9     4732.03     4812.18    177.96 o
   7   3   9     2190.23     2217.04    161.25 o
   8   3   9      153.77      115.15     43.51 o
   9   3   9     2864.27     2938.26    171.71 o
  10   3   9     7045.90     6718.22    270.55 o
  11   3   9      391.12      318.22     49.64 o
  12   3   9     2340.60     2315.69    168.93 o
  13   3   9     1180.43     1156.75    119.45 o
  14   3   9     1323.22     1299.59    163.13 o
  15   3   9      715.18      695.89    126.42 o
  16   3   9     1624.51     1634.47    172.56 o
  17   3   9       63.57       28.10     80.59 o
   0   4   9     1064.27     1014.54    123.25 o
   1   4   9       30.79        8.93     19.02 o
   2   4   9     3209.70     3181.68    168.67 o
   3   4   9       15.73       10.64     11.29 o
   4   4   9     2005.43     2024.12    104.02 o
   5   4   9       93.23       74.86     22.56 o
   6   4   9      414.17      365.65     34.77 o
   7   4   9       17.06        0.00     11.52 o
   8   4   9      860.01      881.72     76.12 o
   9   4   9       11.56       56.76     38.18 o
  10   4   9     1896.02     1954.82    175.43 o
  11   4   9      516.99      490.40     87.42 o
  12   4   9      298.54      384.40     80.14 o
  13   4   9      468.77      387.54    113.23 o
  14   4   9       61.04        0.00     38.21 o
  15   4   9        4.62       30.58    157.68 o
  16   4   9      245.68      270.62    103.90 o
  17   4   9       29.35       87.35     91.06 o
   1   5   9     1382.22     1429.52    107.80 o
   2   5   9     1359.35     1404.15     97.61 o
   3   5   9      133.14      174.39     32.81 o
   4   5   9        8.07        0.00     11.00 o
   5   5   9      355.35      376.80     62.64 o
   6   5   9      798.94      891.26     98.37 o
   7   5   9     1181.68     1056.57    128.58 o
   8   5   9     2857.61     3072.10    217.45 o
   9   5   9     1092.08     1100.54    136.15 o
  10   5   9     2118.53     2047.18    184.14 o
  11   5   9      595.14      583.74    104.26 o
  12   5   9       87.22       55.40     26.72 o
  13   5   9      195.43       91.15     41.55 o
  14   5   9     4229.85     4251.76    376.09 o
  15   5   9       99.08        0.00     53.39 o
   0   6   9      410.98      382.94     82.71 o
   1   6   9     2178.71     2083.67    139.46 o
   2   6   9     2901.68     2831.38    142.53 o
   3   6   9      567.63      599.22     77.03 o
   4   6   9     2022.71     2240.07    147.98 o
   5   6   9      518.18      522.98     70.58 o
   6   6   9       19.94       23.20     47.96 o
   7   6   9       89.20      155.75     64.55 o
   8   6   9      242.26      323.74     76.05 o
   9   6   9      150.72      161.02     51.95 o
  10   6   9      345.05      630.34    142.40 o
  11   6   9      120.12       35.95     87.10 o
  12   6   9      209.63      378.03    124.62 o
  13   6   9       31.20       37.71     60.19 o
  14   6   9      158.02      259.48    165.42 o
   1   7   9      246.75      210.51     77.16 o
   2   7   9      219.52      188.57     55.05 o
   3   7   9      497.00      651.26     82.78 o
   4   7   9        3.61       71.75     33.73 o
   5   7   9      205.16      258.11     53.82 o
   6   7   9       46.56       42.67     46.14 o
   7   7   9       20.95       66.01     43.65 o
   8   7   9      420.73      409.41     93.63 o
   9   7   9      222.11      322.16     99.78 o
  10   7   9       34.54      130.24     62.11 o
  11   7   9      113.34      182.09     80.26 o
  12   7   9      123.56       98.30     67.38 o
   0   8   9      278.08      160.85     75.67 o
   1   8   9      124.48       29.05     36.80 o
   2   8   9        0.96       45.71     64.82 o
   3   8   9      346.03      563.68    139.28 o
   4   8   9       23.15      158.65    112.29 o
   5   8   9        2.60       17.30     35.83 o
   6   8   9       17.34       49.02     31.21 o
   7   8   9        5.17        0.00     37.14 o
   8   8   9       23.58        0.00    101.52 o
   9   8   9        3.03        0.00     60.58 o
   1   9   9       61.20       71.38     67.37 o
   2   9   9        7.48       49.52     48.35 o
   0   0  10    11061.70    11252.57    358.41 o
   1   0  10    21759.85    20898.48    392.82 o
   2   0  10      331.30      284.27     45.26 o
   3   0  10     6215.40     5972.23    190.28 o
   4   0  10    16982.61    19686.39    573.73 o
   5   0  10    14693.72    15420.70    595.55 o
   6   0  10    12007.67    12359.67    606.69 o
   7   0  10    16463.45    17882.14    790.90 o
   8   0  10      153.31      103.83     60.52 o
   9   0  10      443.64      391.14     97.52 o
  10   0  10     2394.48     2248.03    211.61 o
  11   0  10       56.75       54.25     31.62 o
  12   0  10      773.62      651.51    126.66 o
  13   0  10       57.39       13.63     42.97 o
  14   0  10      128.73       70.72     39.48 o
  15   0  10      460.53      312.55    106.51 o
  16   0  10     1885.91     1564.08    238.71 o
  17   0  10     1424.50     1618.51    254.69 o
  18   0  10      553.22      741.48    186.95 o
   1   1  10     3770.17     3698.05    131.66 o
   2   1  10      526.91      393.97     41.63 o
   3   1  10      956.21      955.20     60.16 o
   4   1  10       12.52        5.49      5.18 o
   5   1  10    18522.69    18188.42    281.02 o
   6   1  10     7098.88     6816.92    298.68 o
   7   1  10       96.91      119.40     37.09 o
   8   1  10     1901.11     2085.46    100.43 o
   9   1  10      895.56      920.58     71.44 o
  10   1  10     1367.39     1284.99     66.00 o
  11   1  10    10173.13    10081.03    293.76 o
  12   1  10     3668.18     3790.14    168.59 o
  13   1  10      874.21      850.25    117.61 o
  14   1  10      951.75     1064.31    132.87 o
  15   1  10      569.17      489.68     91.49 o
  16   1  10      510.33      439.96     88.03 o
  17   1  10     2320.50     2527.68    225.96 o
  18   1  10      283.22      311.14     83.50 o
   0   2  10      383.83      409.26    109.09 o
   1   2  10     1185.97     1309.95    139.75 o
   2   2  10      165.61      243.23     46.70 o
   3   2  10        1.90        0.00     12.52 o
   4   2  10     1035.01     1191.64     76.61 o
   5   2  10      297.74      343.68     44.62 o
   6   2  10      156.79      176.23     40.44 o
   7   2  10       42.04       19.42     20.64 o
   8   2  10       22.27        5.47     17.30 o
   9   2  10      390.73      410.82     44.44 o
  10   2  10      207.05      157.04     36.46 o
  11   2  10      102.69       75.08     24.80 o
  12   2  10      162.12      171.96    100.28 o
  13   2  10      441.33      402.14     90.31 o
  14   2  10      170.47      112.87     55.02 o
  15   2  10      131.92      127.21     60.59 o
  16   2  10      285.38      330.02     76.08 o
  17   2  10       93.57       40.84     53.27 o
  18   2  10       13.47       23.22     46.52 o
   1   3  10     3766.16     3597.88    225.56 o
   2   3  10        5.65        2.21     15.61 o
   3   3  10      784.90      716.92     70.92 o
   4   3  10        9.61        0.00     13.42 o
   5   3  10      368.99      363.61     44.16 o
   6   3  10     2598.59     2604.27    117.29 o
   7   3  10     3410.79     3507.83    183.16 o
   8   3  10     3110.93     3134.92    176.21 o
   9   3  10     1412.24     1457.33    124.13 o
  10   3  10       76.70      133.90     35.77 o
  11   3  10      157.31      147.97     46.88 o
  12   3  10     3889.36     3823.93    216.57 o
  13   3  10     3733.20     3510.88    275.87 o
  14   3  10     1549.22     1347.87    171.27 o
  15   3  10     3090.41     3391.18    288.19 o
  16   3  10      326.94      275.83     45.83 o
  17   3  10       30.30       17.97     82.51 o
   0   4  10     2976.22     2945.38    216.47 o
   1   4  10     5428.88     5445.65    233.66 o
   2   4  10     4906.54     4970.76    219.16 o
   3   4  10     4827.64     4686.42    187.05 o
   4   4  10     1566.70     1556.20     97.84 o
   5   4  10     4487.55     4548.32    164.39 o
   6   4  10     3409.88     3390.76    142.57 o
   7   4  10     1799.63     1747.01    114.36 o
   8   4  10      165.35      166.40     34.18 o
   9   4  10       22.96       13.36     21.39 o
  10   4  10     2529.38     2479.62    196.02 o
  11   4  10      164.01      121.12     51.39 o
  12   4  10      208.56       80.31     33.64 o
  13   4  10       83.60       63.07     31.12 o
  14   4  10      737.33      704.37    152.54 o
  15   4  10      254.54      320.87    108.57 o
  16   4  10       19.15       24.39     32.01 o
   1   5  10      950.62      852.55     84.34 o
   2   5  10      682.13      610.09     71.26 o
   3   5  10       10.81       23.62     37.74 o
   4   5  10       51.18       85.12     20.01 o
   5   5  10      566.18      547.96     74.46 o
   6   5  10       68.60       29.73     19.01 o
   7   5  10     1690.97     1932.17    174.12 o
   8   5  10     1220.69     1263.03    143.84 o
   9   5  10      913.71     1037.68    132.48 o
  10   5  10      668.41      654.88    107.12 o
  11   5  10     1210.61     1085.62    139.52 o
  12   5  10      141.86      166.23     90.00 o
  13   5  10      331.87      296.92     78.79 o
  14   5  10      132.17       72.90     96.88 o
  15   5  10        5.96        0.00    146.24 o
   0   6  10        5.06        0.00     18.23 o
   1   6  10     1730.75     1773.47    129.78 o
   2   6  10      207.72      276.84     66.82 o
   3   6  10      975.98      952.88     95.71 o
   4   6  10       94.70       48.49     31.11 o
   5   6  10       57.54        0.00     17.93 o
   6   6  10       98.62       82.57     35.73 o
   7   6  10       17.16        0.00     33.72 o
   8   6  10      133.62      138.48     33.38 o
   9   6  10      235.96      258.47     52.39 o
  10   6  10      338.16      346.79     78.74 o
  11   6  10        2.01        0.00     63.62 o
  12   6  10       42.51      120.02     75.82 o
  13   6  10       31.41       49.17     49.92 o
   1   7  10      408.99      328.67    106.57 o
   2   7  10        3.63       11.62     41.52 o
   3   7  10      116.04      180.96     49.00 o
   4   7  10        9.67       17.62     26.73 o
   5   7  10        7.30        0.00     25.08 o
   6   7  10       93.27       84.51     24.47 o
   7   7  10      318.84      363.04     92.77 o
   8   7  10      203.10      287.03     86.35 o
   9   7  10      512.31      680.92    133.67 o
  10   7  10      454.93      612.37    214.03 o
  11   7  10       72.79        0.00     93.98 o
   0   8  10      607.20      578.58    217.29 o
   1   8  10      598.09      468.66    134.00 o
   2   8  10       46.31       81.15     61.30 o
   3   8  10     1451.17     1715.01    185.56 o
   4   8  10       76.76      136.75    165.95 o
   5   8  10       24.86       16.27     57.33 o
   6   8  10       76.57      144.91     46.04 o
   7   8  10       39.71        0.00     77.08 o
   8   8  10      185.88      184.19     64.24 o
   1   1  11     2106.66     2271.06    108.48 o
   2   1  11       44.43       30.94     16.66 o
   3   1  11     4040.62     4233.40    162.40 o
   4   1  11      366.32      286.83     45.37 o
   5   1  11     3986.56     4255.46    240.01 o
   6   1  11     4475.16     4497.75    250.37 o
   7   1  11     3338.94     3616.29    231.06 o
   8   1  11      713.91      697.91     94.31 o
   9   1  11     4360.65     4494.79    140.29 o
  10   1  11     2473.72     2337.22    111.70 o
  11   1  11     5978.68     6254.90    294.06 o
  12   1  11       15.86        0.00     32.36 o
  13   1  11      970.34     1083.26    145.14 o
  14   1  11     1236.77     1213.25    142.97 o
  15   1  11     1770.71     1789.84    174.80 o
  16   1  11      406.68      294.41     77.20 o
  17   1  11      552.39      595.02    113.99 o
  18   1  11      404.42      373.34     88.49 o
   0   2  11     6671.69     6101.19    446.21 o
   1   2  11    12287.22    11827.07    300.04 o
   2   2  11     1449.41     1363.96    102.96 o
   3   2  11     5706.02     5413.24    170.39 o
   4   2  11      103.08       88.50     34.68 o
   5   2  11     1809.78     1701.06    116.68 o
   6   2  11     9155.44     9595.52    371.79 o
   7   2  11     2472.58     2256.34    107.14 o
   8   2  11      294.39      261.55     32.94 o
   9   2  11      239.98      220.32     40.99 o
  10   2  11       16.44        7.03     20.72 o
  11   2  11       25.70       37.71     24.27 o
  12   2  11      909.66      804.92    107.74 o
  13   2  11       96.08       19.67     33.92 o
  14   2  11       65.75        3.41     38.08 o
  15   2  11       67.94        0.00     39.76 o
  16   2  11      391.27      308.75     63.03 o
  17   2  11      253.11      188.71     65.32 o
  18   2  11       63.50       80.66     37.04 o
   1   3  11      815.28      989.08    125.78 o
   2   3  11      201.63      135.79     45.34 o
   3   3  11      199.60      184.08     37.69 o
   4   3  11     5160.02     4909.96    191.41 o
   5   3  11      269.02      288.36     45.35 o
   6   3  11      958.11     1009.61     74.74 o
   7   3  11      732.78      792.85     71.06 o
   8   3  11      576.33      588.64     74.47 o
   9   3  11      721.41      831.10     91.24 o
  10   3  11     1262.93     1490.45    130.35 o
  11   3  11      413.42      404.87     69.13 o
  12   3  11     2018.75     2156.68    212.71 o
  13   3  11      440.38      328.21     74.80 o
  14   3  11      165.10       69.68     59.47 o
  15   3  11      193.86      205.60     68.84 o
  16   3  11       39.41       29.67     68.88 o
  17   3  11      297.95      244.68     61.81 o
   0   4  11      278.91      313.20     73.42 o
   1   4  11      240.13      252.26     44.33 o
   2   4  11      211.65      214.90     49.43 o
   3   4  11       78.47       61.59     21.32 o
   4   4  11      920.22      949.95     86.50 o
   5   4  11      109.58      117.71     21.09 o
   6   4  11      369.02      314.08     45.95 o
   7   4  11      132.37       95.72     27.46 o
   8   4  11      328.05      316.97     50.85 o
   9   4  11      122.41       69.11     38.59 o
  10   4  11     1325.62     1246.75    140.81 o
  11   4  11      383.75      354.47     75.37 o
  12   4  11      324.44      348.64     75.83 o
  13   4  11      826.94      765.84    156.13 o
  14   4  11      245.11       62.21     49.14 o
  15   4  11        4.59       27.61     46.89 o
  16   4  11      482.63      276.63    110.41 o
   1   5  11       15.63        0.00     18.81 o
   2   5  11     3325.20     3209.88    171.39 o
   3   5  11     1242.39     1164.28     97.20 o
   4   5  11      339.23      390.97     53.74 o
   5   5  11      264.02      250.12     51.24 o
   6   5  11      316.84      415.21     69.24 o
   7   5  11     2023.01     2053.41    183.57 o
   8   5  11      969.74     1178.91    141.40 o
   9   5  11     1257.70     1252.52    146.89 o
  10   5  11       12.38       29.66     56.98 o
  11   5  11      751.39      811.81    117.98 o
  12   5  11      265.02      313.16     71.48 o
  13   5  11      113.18      181.33     94.39 o
  14   5  11      636.49      476.54    208.00 o
  15   5  11      224.38        0.00    165.26 o
   0   6  11       20.27        0.00     28.55 o
   1   6  11     2800.45     2788.05    167.68 o
   2   6  11     1604.80     1717.68    169.08 o
   3   6  11     3339.96     3271.36    200.56 o
   4   6  11      810.00      895.59    107.76 o
   5   6  11     1155.83     1157.95    109.39 o
   6   6  11      117.58       61.73     40.98 o
   7   6  11      355.70      338.14     68.59 o
   8   6  11      478.59      554.33     93.45 o
   9   6  11      696.77      686.23    115.80 o
  10   6  11       82.48       56.08     41.78 o
  11   6  11      151.25       86.96     93.30 o
  12   6  11      280.45      363.97    115.34 o
  13   6  11       26.03       27.49    115.33 o
   1   7  11       16.04        0.00     51.94 o
   2   7  11      166.20      107.84     56.85 o
   3   7  11       64.43       71.84     29.34 o
   4   7  11       44.70       40.87     37.12 o
   5   7  11       23.51       40.26     29.17 o
   6   7  11        0.83        0.00     25.79 o
   7   7  11       11.10        0.00     47.44 o
   8   7  11      289.42      426.11    100.04 o
   9   7  11       89.75      219.36     71.08 o
  10   7  11       97.47      160.50     75.94 o
  11   7  11       13.00        0.00     60.32 o
   0   8  11      180.60      208.95    128.46 o
   1   8  11      766.87      548.53    145.46 o
   2   8  11        0.23        0.00     79.09 o
   3   8  11       27.33        0.00     26.76 o
   4   8  11        0.11        0.00     35.32 o
   5   8  11      113.10      206.37     77.57 o
   6   8  11      214.68      287.44     75.69 o
   7   8  11       47.33       33.33     46.07 o
   0   0  12    27085.26    29753.59    631.60 o
   1   0  12     1472.29     1427.24     98.21 o
   2   0  12    44130.20    45823.98    630.02 o
   3   0  12     3690.53     4031.69    209.12 o
   4   0  12     6572.21     5937.10    297.86 o
   5   0  12     6178.01     6908.50    376.99 o
   6   0  12     8537.87     9159.42    445.55 o
   7   0  12     1133.41     1368.69    185.04 o
   8   0  12     3424.70     3301.59    280.35 o
   9   0  12       66.56       61.08     48.87 o
  10   0  12      703.57      806.38    260.07 o
  11   0  12        2.57        0.00     31.44 o
  12   0  12      100.85        0.00     76.88 o
  13   0  12       66.05       17.99     41.07 o
  14   0  12      103.10       57.47     89.35 o
  15   0  12      157.60      238.42    103.03 o
  16   0  12      802.63      645.28    159.28 o
  17   0  12      109.71       78.73    138.23 o
  18   0  12      687.02      785.99    298.07 o
   1   1  12     1404.39     1344.82     86.10 o
   2   1  12      294.87      260.92     36.76 o
   3   1  12      699.86      821.53     86.30 o
   4   1  12     3123.89     3094.09    103.79 o
   5   1  12     7104.28     7654.22    326.98 o
   6   1  12     1400.91     1539.98    151.72 o
   7   1  12     1940.60     2020.72    153.69 o
   8   1  12     1802.77     1696.15    146.74 o
   9   1  12      399.40      540.87    103.06 o
  10   1  12     6023.08     6012.70    286.60 o
  11   1  12     2816.92     3139.12    216.40 o
  12   1  12     2882.38     2928.61    247.60 o
  13   1  12       21.19       80.85     63.25 o
  14   1  12     1484.75     1552.67    159.69 o
  15   1  12        3.59       68.50     51.07 o
  16   1  12      952.72     1082.93    141.97 o
  17   1  12     1152.32     1124.18    152.60 o
  18   1  12      815.39      930.99    138.45 o
   0   2  12      180.04      231.41     81.03 o
   1   2  12       97.91      100.49     32.25 o
   2   2  12      802.25      935.02     90.00 o
   3   2  12       45.67       68.99     19.70 o
   4   2  12      259.83      297.59     40.68 o
   5   2  12      349.26      309.83     42.85 o
   6   2  12      460.27      507.23     82.42 o
   7   2  12      647.48      504.23     74.97 o
   8   2  12       48.66       54.49     17.83 o
   9   2  12      524.23      430.75     57.55 o
  10   2  12     1125.11      978.40     91.85 o
  11   2  12       37.74       25.73     27.45 o
  12   2  12      109.12       47.84     36.65 o
  13   2  12      564.99      608.52     99.59 o
  14   2  12        4.90        0.00     39.39 o
  15   2  12        0.30        0.00     30.11 o
  16   2  12       71.81       45.92     48.84 o
  17   2  12       94.73      112.45     38.30 o
   1   3  12     1602.90     1513.18    158.57 o
   2   3  12      159.44      160.69     37.52 o
   3   3  12       27.11       26.69     27.95 o
   4   3  12      732.02      714.22     75.37 o
   5   3  12        5.64        9.99     19.48 o
   6   3  12     1086.74     1113.06     85.01 o
   7   3  12      855.99      943.87     80.91 o
   8   3  12     2848.43     2887.02    171.42 o
   9   3  12       36.51       24.52     33.73 o
  10   3  12     6409.85     6438.77    267.31 o
  11   3  12      134.74      240.67    190.53 o
  12   3  12      664.26      668.38    117.24 o
  13   3  12     1691.20     1591.22    186.96 o
  14   3  12     1744.49     1605.58    191.61 o
  15   3  12      296.32      193.49     62.38 o
  16   3  12      560.83      568.64    111.99 o
  17   3  12        2.56        0.00     36.61 o
   0   4  12     3182.04     3150.38    237.47 o
   1   4  12       15.59       13.40     29.74 o
   2   4  12     9526.53     9242.36    283.00 o
   3   4  12     1018.13      967.99     93.01 o
   4   4  12     4505.81     4619.74    197.58 o
   5   4  12      807.90      860.05     85.90 o
   6   4  12     1949.00     2000.65    118.37 o
   7   4  12     1093.65     1139.45     99.51 o
   8   4  12     1507.97     1546.84    118.30 o
   9   4  12      305.61      360.19     75.05 o
  10   4  12      234.95      234.31     56.13 o
  11   4  12      943.86      934.81    125.81 o
  12   4  12       54.04       51.15     68.54 o
  13   4  12      112.37       81.54     58.30 o
  14   4  12        2.69        0.00     61.31 o
  15   4  12        4.86        0.00    122.68 o
  16   4  12      408.64      344.90    202.90 o
   1   5  12      267.72      257.21     49.13 o
   2   5  12      136.92      153.78     39.67 o
   3   5  12      291.15      270.37     51.84 o
   4   5  12       92.18      153.46     38.39 o
   5   5  12      251.23      182.71     55.42 o
   6   5  12     1225.88     1217.47    117.75 o
   7   5  12       12.30       47.06     54.02 o
   8   5  12      214.80      263.17     69.23 o
   9   5  12       88.47       80.14     40.48 o
  10   5  12      481.70      498.42     96.72 o
  11   5  12      131.72      169.28     62.84 o
  12   5  12      955.67      934.20    191.03 o
  13   5  12       38.29       48.04     60.74 o
  14   5  12      974.79     1558.72    390.32 o
   0   6  12        3.36       16.92     28.28 o
   1   6  12      347.96      343.00     62.31 o
   2   6  12      457.97      515.53     99.79 o
   3   6  12     3150.01     3137.20    200.67 o
   4   6  12       43.87       97.18     47.62 o
   5   6  12       14.01        0.00     37.14 o
   6   6  12       13.39       23.61     26.49 o
   7   6  12       12.25        2.29     43.07 o
   8   6  12      155.37      121.52     64.12 o
   9   6  12       98.43       47.40     48.83 o
  10   6  12        2.44        0.00     39.68 o
  11   6  12       23.93        0.00     38.20 o
  12   6  12        9.48       47.69     43.10 o
  13   6  12      144.33      135.10    102.09 o
   1   7  12      491.20      509.26    128.99 o
   2   7  12       22.75       22.37     22.98 o
   3   7  12        9.82       50.55     35.12 o
   4   7  12      181.36      140.83     50.11 o
   5   7  12        0.20        0.00     33.02 o
   6   7  12      358.10      380.74     71.14 o
   7   7  12        0.92        0.77     30.63 o
   8   7  12      306.70      422.29    103.87 o
   9   7  12       77.08       67.95     71.92 o
  10   7  12      406.18      427.00    122.42 o
   0   8  12       10.28        0.00     88.94 o
   1   8  12       44.86       89.16     84.43 o
   2   8  12      366.92      431.23     96.50 o
   3   8  12       68.16      178.42     64.01 o
   4   8  12      490.52      533.21    155.86 o
   5   8  12       39.18        0.00     62.05 o
   6   8  12      132.79      177.57     89.44 o
   7   8  12       29.65       15.93     44.62 o
   1   1  13     1302.10     1431.40     93.98 o
   2   1  13       78.64       95.08     18.75 o
   3   1  13     1786.19     1675.84    122.31 o
   4   1  13     4302.28     4510.88    132.09 o
   5   1  13     4925.71     4799.04    193.88 o
   6   1  13      224.58      285.85     47.36 o
   7   1  13     2114.00     2062.01    162.60 o
   8   1  13      229.60      249.72     47.73 o
   9   1  13     1792.41     1923.52    165.57 o
  10   1  13     2177.79     2227.95    178.84 o
  11   1  13     1967.65     2184.71    191.41 o
  12   1  13       92.00       26.87     62.65 o
  13   1  13     3463.25     3477.78    239.49 o
  14   1  13       37.49      116.43     58.14 o
  15   1  13     1398.93     1425.58    158.67 o
  16   1  13      144.80      187.55     59.15 o
  17   1  13      573.51      676.00    123.42 o
   0   2  13     2904.77     3037.48    332.68 o
   1   2  13    13800.50    14341.85    353.12 o
   2   2  13      927.92      963.82     92.01 o
   3   2  13     8378.04     8070.54    267.96 o
   4   2  13      168.83      149.97     26.32 o
   5   2  13    11245.93    11165.43    256.17 o
   6   2  13       98.50       54.20     27.19 o
   7   2  13     8020.97     7461.61    458.99 o
   8   2  13      544.25      479.24     74.37 o
   9   2  13      444.01      580.61    114.11 o
  10   2  13     3407.67     3005.87    247.72 o
  11   2  13      361.29      342.40     76.49 o
  12   2  13      280.75      237.58     53.66 o
  13   2  13       25.84        0.00     59.14 o
  14   2  13        2.85        0.00     40.29 o
  15   2  13      372.29      429.34     86.33 o
  16   2  13       68.10       15.74     62.11 o
  17   2  13      618.93      735.45    124.63 o
   1   3  13     2163.21     2155.15    198.86 o
   2   3  13     1272.78     1309.12    109.05 o
   3   3  13      275.64      250.65     48.41 o
   4   3  13     1795.05     1754.23    120.74 o
   5   3  13     3522.08     3538.22    170.86 o
   6   3  13       15.16       15.00     12.84 o
   7   3  13     2587.24     2821.85    172.38 o
   8   3  13      546.28      525.80     68.44 o
   9   3  13     2549.20     2579.37    166.48 o
  10   3  13      218.01      176.76     36.31 o
  11   3  13     4534.98     4432.45    311.39 o
  12   3  13      199.10      253.04     77.73 o
  13   3  13      916.28      908.92    141.43 o
  14   3  13      246.34      223.23     97.10 o
  15   3  13      618.12      580.30     99.12 o
  16   3  13       28.35       47.88     67.80 o
   0   4  13     1009.33      914.46    179.31 o
   1   4  13      322.46      352.72     66.60 o
   2   4  13        1.05        5.38     13.59 o
   3   4  13      421.71      392.22     62.66 o
   4   4  13        6.37       25.52     22.05 o
   5   4  13      174.64      131.29     37.22 o
   6   4  13     1676.87     1760.37    126.46 o
   7   4  13       17.13       53.34     19.43 o
   8   4  13      222.34      214.88     58.59 o
   9   4  13      606.63      643.84    101.41 o
  10   4  13       14.62       29.65     45.71 o
  11   4  13        5.76       60.56     74.64 o
  12   4  13     1406.63     1472.84    219.98 o
  13   4  13       56.33       61.86     54.77 o
  14   4  13       85.12       70.27     63.30 o
  15   4  13       83.24       73.74     54.09 o
   1   5  13     1947.44     1950.98    143.41 o
   2   5  13     2180.51     2153.80    144.22 o
   3   5  13      213.47      222.20     49.09 o
   4   5  13      131.80      134.37     35.40 o
   5   5  13      209.06      117.43     41.07 o
   6   5  13      138.36      125.76     54.01 o
   7   5  13      931.50      977.81    107.85 o
   8   5  13      434.36      482.57     92.53 o
   9   5  13     1552.12     1701.73    175.18 o
  10   5  13        1.72       41.30     45.50 o
  11   5  13      658.19      754.55    162.36 o
  12   5  13      168.02      140.61     59.39 o
  13   5  13     1052.44     1166.62    208.94 o
  14   5  13       80.61      122.97    120.59 o
   0   6  13      179.68      170.31     60.60 o
   1   6  13      931.01      967.37    103.19 o
   2   6  13      902.58      919.06    108.33 o
   3   6  13     3878.15     4265.10    236.93 o
   4   6  13      920.28      912.51    112.07 o
   5   6  13      330.80      297.87     80.39 o
   6   6  13       56.74       76.35     70.00 o
   7   6  13      264.89      349.11     72.06 o
   8   6  13       70.00      123.67     60.02 o
   9   6  13      171.23      190.48     54.44 o
  10   6  13       83.69      104.88     36.34 o
  11   6  13      111.11      108.75    104.55 o
  12   6  13       18.27        0.00    123.84 o
   1   7  13        5.00       28.06    103.95 o
   2   7  13      190.80      213.52     69.52 o
   3   7  13       22.73       45.02     33.27 o
   4   7  13       56.66       13.75     25.31 o
   5   7  13      153.42      123.99     37.92 o
   6   7  13       54.07       63.50     36.99 o
   7   7  13      534.52      588.32    114.80 o
   8   7  13       50.51        0.00    121.32 o
   9   7  13      409.78      322.97    109.06 o
  10   7  13        6.27        0.00     52.07 o
   0   8  13       59.62        0.00    106.54 o
   1   8  13       39.11        0.00    121.83 o
   2   8  13        2.30        0.00     34.04 o
   3   8  13        5.29       31.21    100.17 o
   4   8  13       31.96       98.11    130.20 o
   5   8  13        2.37       55.45     49.02 o
   6   8  13       54.65        7.89    106.33 o
   0   0  14    17032.34    15600.59    761.84 o
   1   0  14       13.26       22.91     18.73 o
   2   0  14     4920.69     4813.91    194.09 o
   3   0  14       39.45       27.40     25.68 o
   4   0  14      529.06      497.35     45.46 o
   5   0  14       21.07       10.27     12.63 o
   6   0  14    16018.62    17543.83    648.98 o
   7   0  14     1407.66     1524.14    195.61 o
   8   0  14      546.26      686.56    136.89 o
   9   0  14       43.36        0.00     31.08 o
  10   0  14      459.42      231.79     77.90 o
  11   0  14      723.01      514.08    130.13 o
  12   0  14      873.39      708.40    132.03 o
  13   0  14      347.34       88.74    121.15 o
  14   0  14      393.96      323.50    100.06 o
  15   0  14       98.32      228.91    109.20 o
  16   0  14      234.81      367.78    139.43 o
  17   0  14       39.33      142.98     95.41 o
   1   1  14     1499.29     1477.65     98.53 o
   2   1  14      155.24      135.90     28.61 o
   3   1  14      160.10      185.18     45.20 o
   4   1  14     1151.07     1278.26     96.12 o
   5   1  14     1896.23     1932.47     89.49 o
   6   1  14     4070.35     4147.44    152.96 o
   7   1  14     1004.01     1102.11    124.56 o
   8   1  14      280.54      346.47     76.91 o
   9   1  14      222.09      229.40     76.22 o
  10   1  14     2933.10     3072.05    212.48 o
  11   1  14      597.22      828.48    119.80 o
  12   1  14     1622.25     1667.65    164.90 o
  13   1  14      154.04       51.24    126.73 o
  14   1  14      686.67      673.31    115.42 o
  15   1  14      374.00      545.24     97.32 o
  16   1  14      544.36      678.10    119.55 o
  17   1  14      300.21      294.00     80.64 o
   0   2  14      598.42      530.69    139.67 o
   1   2  14       80.76      108.38     32.18 o
   2   2  14     1072.12     1001.00    101.18 o
   3   2  14     1099.00     1123.28    103.94 o
   4   2  14       16.22        6.12     13.73 o
   5   2  14        0.07       33.93     25.57 o
   6   2  14       85.27        8.11     38.86 o
   7   2  14       41.98      101.25     54.61 o
   8   2  14       37.75        0.00     48.16 o
   9   2  14      609.13      718.02    114.78 o
  10   2  14      796.69      652.17    109.28 o
  11   2  14      427.28      372.38     92.12 o
  12   2  14      151.93       86.10     45.92 o
  13   2  14        0.51        5.91     59.63 o
  14   2  14      432.53      362.60     78.96 o
  15   2  14        0.54       14.28     84.28 o
  16   2  14      435.99      313.30    103.52 o
   1   3  14     1125.13     1008.33    115.80 o
   2   3  14     1215.07     1233.02    105.54 o
   3   3  14      764.43      731.90     81.94 o
   4   3  14       64.15      126.32     39.25 o
   5   3  14     1025.48      996.42     86.87 o
   6   3  14     1462.61     1471.91    101.51 o
   7   3  14       15.93       21.28     44.21 o
   8   3  14     2389.29     2429.64    165.39 o
   9   3  14        7.97       19.24     39.12 o
  10   3  14     1156.05     1215.23    160.41 o
  11   3  14      794.97      774.09    135.55 o
  12   3  14      481.17      571.42    108.08 o
  13   3  14       76.70        0.00     65.79 o
  14   3  14     2131.86     2293.38    210.98 o
  15   3  14        3.96        0.00     49.64 o
  16   3  14      492.33      409.46     58.09 o
   0   4  14     1581.45     1638.13    247.64 o
   1   4  14      275.13      210.67     52.48 o
   2   4  14     3842.40     3854.75    194.92 o
   3   4  14     1890.49     1579.03    125.41 o
   4   4  14     3181.05     3168.96    175.27 o
   5   4  14      165.80      144.31     53.89 o
   6   4  14     1616.85     1756.44    129.99 o
   7   4  14       18.25        0.00     25.62 o
   8   4  14     1150.62     1100.01    179.70 o
   9   4  14       72.64        0.00     49.89 o
  10   4  14       16.53       18.45     46.83 o
  11   4  14        4.89        9.56     40.20 o
  12   4  14        1.73        0.00     62.05 o
  13   4  14        1.54       70.05     59.59 o
  14   4  14        1.18        0.00     78.24 o
  15   4  14       24.66       13.97     81.52 o
   1   5  14       35.56       59.45     28.60 o
   2   5  14      135.44      105.27     36.44 o
   3   5  14      129.39      141.55     40.60 o
   4   5  14      953.38      991.02     99.15 o
   5   5  14      260.55      276.08     65.51 o
   6   5  14      163.25      181.74     59.17 o
   7   5  14      149.23      156.08     57.63 o
   8   5  14      260.46      328.04    112.21 o
   9   5  14       68.19       69.35     43.04 o
  10   5  14      556.87      793.50    191.87 o
  11   5  14       35.35       53.11     71.54 o
  12   5  14      290.97      435.94    119.15 o
  13   5  14       42.21        0.00     67.09 o
   0   6  14      153.79      199.25     70.67 o
   1   6  14      514.79      611.17    107.78 o
   2   6  14       49.68       46.73     29.23 o
   3   6  14      101.22      121.61     28.72 o
   4   6  14      146.73      165.84     54.17 o
   5   6  14      147.60       65.26     37.02 o
   6   6  14       66.62        5.17     37.70 o
   7   6  14        3.47        3.98     55.21 o
   8   6  14       50.17       83.37     51.91 o
   9   6  14      233.32      195.41     60.96 o
  10   6  14       12.48        0.00    104.09 o
  11   6  14        2.49        0.00     53.74 o
  12   6  14        2.18        0.00    126.84 o
   1   7  14        0.16        0.00     66.34 o
   2   7  14     1013.34      810.02    126.98 o
   3   7  14        8.61        0.00     19.96 o
   4   7  14        4.70       33.38     32.91 o
   5   7  14       48.12       38.85     33.39 o
   6   7  14      314.44      307.87     78.16 o
   7   7  14       18.93        0.00     23.02 o
   8   7  14      239.74      436.20    199.93 o
   9   7  14        0.31        0.00     91.86 o
   0   8  14      363.88      405.28    171.98 o
   1   8  14      239.89       75.01    234.12 o
   2   8  14      847.96      896.28    142.30 o
   3   8  14      171.86      202.56     65.96 o
   4   8  14      231.21      286.96     83.56 o
   1   1  15        0.64       30.36     23.91 o
   2   1  15      210.05      126.24     45.82 o
   3   1  15      175.89      176.03     43.06 o
   4   1  15       49.96      133.17     39.35 o
   5   1  15     2694.53     2916.35    139.14 o
   6   1  15      494.68      447.04     52.31 o
   7   1  15     1425.14     1425.17    141.52 o
   8   1  15     2021.94     2167.14    173.95 o
   9   1  15     1015.75     1179.01    128.58 o
  10   1  15     4072.43     4004.09    250.70 o
  11   1  15     1083.25     1189.35    142.78 o
  12   1  15       92.53      148.90     80.21 o
  13   1  15     2105.87     2075.99    189.56 o
  14   1  15      923.46     1054.85    140.86 o
  15   1  15     1055.00      937.24    134.42 o
  16   1  15      100.52      153.56     61.84 o
   0   2  15      783.70      690.13    125.27 o
   1   2  15     6524.23     6506.73    256.49 o
   2   2  15     7090.37     7196.41    275.39 o
   3   2  15     3519.87     3373.69    187.93 o
   4   2  15      922.20      896.88     77.82 o
   5   2  15     7781.92     7968.55    223.59 o
   6   2  15       71.91       51.06     34.32 o
   7   2  15     3272.10     3223.56    244.62 o
   8   2  15      159.95      113.69     56.19 o
   9   2  15       31.58        0.00     38.68 o
  10   2  15      460.95      459.41     83.10 o
  11   2  15     1028.05     1006.42    119.59 o
  12   2  15      497.14      420.14     96.69 o
  13   2  15        1.80        0.00     44.98 o
  14   2  15       52.47       29.18     45.36 o
  15   2  15      201.85      160.81     37.43 o
  16   2  15        2.01        0.00     85.29 o
   1   3  15       74.86      117.69     46.64 o
   2   3  15      629.84      550.80     92.85 o
   3   3  15       65.42       64.55     15.81 o
   4   3  15       44.03       53.07     30.91 o
   5   3  15     1377.98     1437.52    106.21 o
   6   3  15       52.50       22.07     19.30 o
   7   3  15       15.27        0.00     52.50 o
   8   3  15      682.58      584.25     83.03 o
   9   3  15       23.10        1.72     36.59 o
  10   3  15       28.05       38.40     85.72 o
  11   3  15     3024.02     2978.29    262.52 o
  12   3  15      429.42      311.49     76.20 o
  13   3  15      908.51      845.70    149.14 o
  14   3  15      195.18      220.17    117.40 o
  15   3  15       80.50       56.45     56.52 o
   0   4  15      675.81      691.70    166.04 o
   1   4  15       64.76       30.73     36.07 o
   2   4  15        5.42        4.27     23.05 o
   3   4  15     2848.25     2756.57    169.98 o
   4   4  15     1323.22     1161.46    110.04 o
   5   4  15      155.59       83.59     35.27 o
   6   4  15       25.81       58.49     23.83 o
   7   4  15      252.75      247.49     61.34 o
   8   4  15        2.73        0.00    107.12 o
   9   4  15      488.90      562.47    140.97 o
  10   4  15      111.43      162.16     90.88 o
  11   4  15       87.48      168.85    102.81 o
  12   4  15       83.03       86.63     56.65 o
  13   4  15      122.46      161.82     86.60 o
  14   4  15        3.89       44.17     61.33 o
   1   5  15      992.78      974.62    105.01 o
   2   5  15      309.90      350.53     62.58 o
   3   5  15        8.65       42.72     22.08 o
   4   5  15      664.17      633.49     80.83 o
   5   5  15      369.37      296.41     80.07 o
   6   5  15      107.57      142.19     52.49 o
   7   5  15      508.37      695.03    111.01 o
   8   5  15       10.44        0.00     57.93 o
   9   5  15      518.13      649.36    154.02 o
  10   5  15      643.12      749.25    167.54 o
  11   5  15      261.75      218.75    114.30 o
  12   5  15      270.62      125.02    104.21 o
  13   5  15     1165.89     1190.44    220.07 o
   0   6  15      338.17      399.33     99.77 o
   1   6  15      146.84      152.46     42.84 o
   2   6  15      278.93      287.46     62.97 o
   3   6  15     1396.64     1591.89    151.07 o
   4   6  15      243.28      116.34     45.78 o
   5   6  15      223.76      234.87     58.86 o
   6   6  15      644.33      755.99    125.63 o
   7   6  15      198.49      221.05     59.59 o
   8   6  15      130.31      130.35    103.20 o
   9   6  15      304.68      378.58    112.91 o
  10   6  15       29.42       46.72    146.44 o
  11   6  15       16.73        0.00     49.85 o
   1   7  15      117.57       57.97     36.31 o
   2   7  15        7.08        0.00     57.36 o
   3   7  15       25.57       83.49     37.36 o
   4   7  15        0.60        0.00     26.85 o
   5   7  15      212.50       85.60     40.79 o
   6   7  15      108.84      140.09     46.16 o
   7   7  15      129.13      165.85     65.30 o
   8   7  15        0.57        0.00    154.96 o
   0   8  15       10.13        0.00     82.56 o
   1   8  15        1.91       60.42     46.40 o
   2   8  15       95.90       65.38     48.64 o
   0   0  16    16777.70    16974.88    559.56 o
   1   0  16     3466.59     3633.45    185.53 o
   2   0  16     5136.67     5259.47    218.03 o
   3   0  16     2727.14     2922.29    178.49 o
   4   0  16      825.37      711.87     83.38 o
   5   0  16     2534.99     2450.51    139.45 o
   6   0  16     4605.28     5275.02    374.74 o
   7   0  16     1125.65     1187.28    179.56 o
   8   0  16     3154.85     3085.90    294.10 o
   9   0  16     2084.75     2149.10    251.82 o
  10   0  16     4620.46     4506.17    374.64 o
  11   0  16      586.37      771.62    166.55 o
  12   0  16      192.56       55.37     59.17 o
  13   0  16      343.82      160.99     88.07 o
  14   0  16       86.61      108.51    148.34 o
  15   0  16        5.39        0.00     74.06 o
  16   0  16      994.28     1364.93    249.29 o
   1   1  16     1134.19     1205.06     75.80 o
   2   1  16        5.93        0.00     15.69 o
   3   1  16      454.42      505.97     55.11 o
   4   1  16     7175.97     7536.99    244.66 o
   5   1  16        4.89       23.33     27.50 o
   6   1  16     1430.02     1634.92    102.45 o
   7   1  16     2298.79     2506.54    188.72 o
   8   1  16      270.11      472.50     89.66 o
   9   1  16     1341.76     1456.05    161.38 o
  10   1  16     3062.01     3074.95    222.42 o
  11   1  16       10.36       38.32     43.76 o
  12   1  16     1319.45     1457.49    200.47 o
  13   1  16     1051.42     1194.69    145.97 o
  14   1  16      267.82      204.19     41.54 o
  15   1  16      421.17      479.61    102.77 o
  16   1  16      388.87      340.30     86.99 o
   0   2  16      540.16      598.24    115.24 o
   1   2  16      452.34      505.58     74.18 o
   2   2  16      117.36      182.73     46.92 o
   3   2  16      325.53      234.26     48.03 o
   4   2  16       72.78       52.81     27.43 o
   5   2  16      267.68      262.29     44.52 o
   6   2  16     1343.25     1275.15    123.37 o
   7   2  16       13.63       34.03     31.40 o
   8   2  16      248.98      225.14     62.53 o
   9   2  16      476.39      333.44     68.65 o
  10   2  16        0.55        0.00     36.75 o
  11   2  16       24.31       13.37     35.62 o
  12   2  16     1580.30     1521.14    164.72 o
  13   2  16       28.12       87.97     47.56 o
  14   2  16        0.70        0.00     43.10 o
  15   2  16        3.14        0.00     32.39 o
   1   3  16       67.19       47.25     35.48 o
   2   3  16     2659.85     2547.09    198.77 o
   3   3  16       30.39       47.02     26.53 o
   4   3  16     3364.18     3436.88    190.03 o
   5   3  16      927.00     1015.82     90.07 o
   6   3  16      939.00      911.77     82.84 o
   7   3  16       16.78       21.10     35.91 o
   8   3  16     1142.46     1195.79    120.16 o
   9   3  16      485.65      438.16     71.90 o
  10   3  16     2077.19     1823.26    195.37 o
  11   3  16      533.85      317.76    136.93 o
  12   3  16      209.09      195.40     85.00 o
  13   3  16      165.06      177.89     53.53 o
  14   3  16      905.23      892.91    126.79 o
  15   3  16      278.30      195.49    123.07 o
   0   4  16     1008.00     1073.26    218.64 o
   1   4  16      109.04      152.06     66.20 o
   2   4  16     7141.74     7061.18    281.89 o
   3   4  16     2932.72     2728.53    174.56 o
   4   4  16     4385.22     4487.80    221.66 o
   5   4  16      188.70      199.55     42.88 o
   6   4  16      454.12      505.43     70.75 o
   7   4  16      615.00      570.49     93.84 o
   8   4  16      951.96      790.18    154.39 o
   9   4  16       29.42        4.42     52.05 o
  10   4  16       78.67      114.90     79.10 o
  11   4  16       59.71       65.43     65.45 o
  12   4  16      173.49       97.05     42.55 o
  13   4  16        0.17       68.70     76.94 o
  14   4  16       16.57        5.50     56.83 o
   1   5  16      238.82      236.19     46.28 o
   2   5  16      261.12      243.59     51.07 o
   3   5  16        4.06       17.97     30.51 o
   4   5  16      130.63       73.73     32.62 o
   5   5  16      406.79      390.21     81.77 o
   6   5  16      302.91      366.48     84.03 o
   7   5  16      433.08      572.12    136.46 o
   8   5  16      117.00      170.45     89.76 o
   9   5  16      357.69      453.57    128.14 o
  10   5  16      558.49      912.33    280.61 o
  11   5  16      160.71      382.36    130.18 o
  12   5  16       21.72       12.07    210.27 o
   0   6  16        4.87       28.35     22.56 o
   1   6  16        0.85       16.19     31.94 o
   2   6  16       93.57      104.50     45.39 o
   3   6  16       10.20       42.35     27.73 o
   4   6  16      166.04      112.36     36.15 o
   5   6  16       13.77       33.03     33.37 o
   6   6  16        9.39        0.00     28.28 o
   7   6  16      354.52      332.13    104.34 o
   8   6  16       27.70       46.85     60.31 o
   9   6  16      265.89      414.60    133.06 o
  10   6  16        2.67        0.00     53.95 o
   1   7  16        0.34       55.81     71.08 o
   2   7  16      362.55      477.20    103.35 o
   3   7  16       51.31       62.36     41.29 o
   4   7  16       23.28        6.63     33.42 o
   5   7  16      184.82      166.38     49.94 o
   6   7  16       69.57       45.98     31.66 o
   7   7  16       21.90        2.84     43.56 o
   1   1  17     1745.28     1857.67     98.18 o
   2   1  17       79.13      110.53     22.08 o
   3   1  17       17.35       36.62     19.99 o
   4   1  17        5.72       61.30     26.87 o
   5   1  17      900.17      777.72    114.13 o
   6   1  17      795.69      852.41     76.84 o
   7   1  17      191.87      335.42     64.47 o
   8   1  17      321.27      427.13     80.71 o
   9   1  17      956.82     1196.51    137.97 o
  10   1  17      181.73      278.06     79.06 o
  11   1  17     1540.68     1612.82    169.97 o
  12   1  17      135.98      158.42     66.06 o
  13   1  17      344.94      351.65    135.34 o
  14   1  17      966.69     1023.54    186.21 o
  15   1  17      142.01      113.72     59.14 o
   0   2  17     1002.50      879.49    112.36 o
   1   2  17     2371.49     2292.51    162.95 o
   2   2  17     1494.54     1473.48    129.40 o
   3   2  17       62.62       26.49     25.72 o
   4   2  17      994.65      979.36     87.06 o
   5   2  17     1638.22     1618.49    106.21 o
   6   2  17      852.80      878.13    109.58 o
   7   2  17     2879.39     2936.33    196.90 o
   8   2  17      333.68      242.29     73.93 o
   9   2  17        3.68       42.13     43.43 o
  10   2  17      241.09      277.65     65.09 o
  11   2  17      192.89      276.90     67.79 o
  12   2  17        6.38       83.53     66.46 o
  13   2  17       22.82       57.51     44.58 o
  14   2  17       37.74       99.62     60.27 o
  15   2  17      205.42      297.93     81.96 o
   1   3  17      806.33      823.25    119.02 o
   2   3  17     1591.00     1485.64    156.45 o
   3   3  17      285.02      320.73     60.47 o
   4   3  17        9.09       19.85     51.93 o
   5   3  17     2185.15     2355.79    142.01 o
   6   3  17       37.24        0.00     28.56 o
   7   3  17      231.88      250.11     62.57 o
   8   3  17      685.84      780.80     95.79 o
   9   3  17        5.15       31.59     32.52 o
  10   3  17      430.06      394.54     83.51 o
  11   3  17      813.78      460.12    104.81 o
  12   3  17       89.19       64.20     62.49 o
  13   3  17      303.59      247.40    147.11 o
  14   3  17      408.42      516.25    150.44 o
   0   4  17      885.87      710.12    183.64 o
   1   4  17      366.15      363.82     64.05 o
   2   4  17      224.48      189.13     45.69 o
   3   4  17     1029.87      968.97    105.65 o
   4   4  17      102.22       94.91     28.76 o
   5   4  17      629.57      585.19     80.06 o
   6   4  17      513.54      519.64     73.85 o
   7   4  17       87.98        0.00     48.93 o
   8   4  17       40.29        0.00     72.82 o
   9   4  17      440.42      257.56    207.50 o
  10   4  17       99.39       80.09    145.91 o
  11   4  17        9.08        4.98     82.00 o
  12   4  17       30.64       33.45     46.75 o
  13   4  17      154.40      123.51     68.69 o
   1   5  17       96.96      110.77     30.12 o
   2   5  17      762.46      586.68     87.12 o
   3   5  17      105.61       64.03     31.57 o
   4   5  17        6.81       24.00     43.11 o
   5   5  17       71.98       50.07     50.79 o
   6   5  17      239.72      289.48     71.58 o
   7   5  17      148.08      106.36     87.69 o
   8   5  17       76.80      165.09     82.30 o
   9   5  17      449.38      687.91    163.41 o
  10   5  17      489.73      574.56    139.09 o
  11   5  17      113.53      114.15    109.14 o
  12   5  17      356.97      237.05    101.16 o
   0   6  17      725.79      761.09    142.20 o
   1   6  17       43.99      111.74     42.94 o
   2   6  17      800.65      664.29     97.03 o
   3   6  17      971.17     1193.39    135.68 o
   4   6  17      134.19      124.54     43.56 o
   5   6  17      697.63      704.99    121.42 o
   6   6  17      519.73      505.30    156.88 o
   7   6  17       22.60        0.00     72.83 o
   8   6  17       13.54        0.00     33.26 o
   9   6  17      429.04      609.20    158.51 o
   1   7  17      283.29      350.29     90.11 o
   2   7  17       60.21        0.00     50.12 o
   3   7  17       27.50       51.61     39.87 o
   4   7  17       43.85      112.13     39.82 o
   5   7  17        0.22       40.39     34.80 o
   6   7  17       69.05       70.07     95.75 o
   0   0  18     3654.85     3518.36    270.95 o
   1   0  18     3447.14     3465.02    191.61 o
   2   0  18      265.02      254.40     48.09 o
   3   0  18     8354.26     8194.08    289.11 o
   4   0  18     1114.46     1289.72    124.67 o
   5   0  18     4151.77     4337.00    214.12 o
   6   0  18     5681.68     6556.90    439.48 o
   7   0  18      759.18      818.15    162.12 o
   8   0  18      332.72      414.94    107.48 o
   9   0  18      375.36      477.47    129.63 o
  10   0  18      179.72      302.24    111.71 o
  11   0  18     2309.87     2235.57    277.48 o
  12   0  18     1911.45     2003.53    268.90 o
  13   0  18      218.88      166.53    232.02 o
  14   0  18      121.08       12.11     83.73 o
  15   0  18       76.13       78.45    322.95 o
   1   1  18     1011.01     1074.50     77.98 o
   2   1  18      344.60      337.01     35.13 o
   3   1  18      350.68      425.15     56.28 o
   4   1  18      160.93      266.30     45.89 o
   5   1  18      166.35      182.62     35.43 o
   6   1  18      172.04      175.67     58.49 o
   7   1  18      893.20      880.84    121.51 o
   8   1  18      527.82      520.68     94.33 o
   9   1  18      507.28      493.17     88.53 o
  10   1  18       29.02      138.98     68.40 o
  11   1  18      372.74      321.96     89.79 o
  12   1  18      670.60      750.55    115.48 o
  13   1  18     1433.72     1416.31    166.69 o
  14   1  18        4.25        0.00     53.94 o
  15   1  18      626.56      684.62    119.47 o
   0   2  18     1393.82     1440.67    151.00 o
   1   2  18        0.28        0.00     28.14 o
   2   2  18      491.48      516.92     81.17 o
   3   2  18     1152.99     1144.11    118.36 o
   4   2  18     2939.13     3001.26    156.13 o
   5   2  18        0.12        9.53     24.45 o
   6   2  18      291.88      315.19     65.21 o
   7   2  18       16.26       20.46     25.83 o
   8   2  18      235.88      256.71     53.87 o
   9   2  18        5.77        0.00     42.62 o
  10   2  18      339.65      222.44     88.61 o
  11   2  18      573.19      489.02     89.42 o
  12   2  18       26.99       32.68     46.48 o
  13   2  18        0.44        0.00     39.76 o
  14   2  18        8.95       12.75     33.06 o
   1   3  18        6.72       44.62     28.42 o
   2   3  18      231.73      106.71     75.92 o
   3   3  18      367.92      344.81     63.55 o
   4   3  18       66.56       58.24     26.05 o
   5   3  18     1186.71     1128.62     99.00 o
   6   3  18       11.38       52.14     37.00 o
   7   3  18      435.23      354.92     80.26 o
   8   3  18       66.67       52.17     44.41 o
   9   3  18      495.85      522.87     81.30 o
  10   3  18      193.52      157.18     56.18 o
  11   3  18      567.08      384.37    147.01 o
  12   3  18      163.88      238.19     79.55 o
  13   3  18      804.25      964.70    141.72 o
  14   3  18      323.33      450.08     91.38 o
   0   4  18        8.48      115.10    110.31 o
   1   4  18      661.59      800.39    103.97 o
   2   4  18       67.54       88.80     37.88 o
   3   4  18     1237.60     1282.15    124.84 o
   4   4  18       24.32       44.79     29.59 o
   5   4  18      971.76      928.94    107.07 o
   6   4  18       29.20        7.81     40.35 o
   7   4  18      491.77      436.09    113.10 o
   8   4  18       70.85       23.21     45.15 o
   9   4  18       96.79       66.27     33.88 o
  10   4  18       65.53        0.00     37.32 o
  11   4  18       26.10        0.00     72.81 o
  12   4  18       44.43      203.67     97.91 o
   1   5  18       97.28       37.46     29.62 o
   2   5  18      257.34      137.15     41.69 o
   3   5  18      271.33      222.25     59.92 o
   4   5  18      382.45      370.50     82.09 o
   5   5  18        7.76        0.00     45.11 o
   6   5  18        1.87       68.97     39.16 o
   7   5  18       43.99      120.16     77.91 o
   8   5  18       39.86       72.33     67.62 o
   9   5  18      202.60      348.25    111.51 o
  10   5  18      285.78      451.01    184.42 o
  11   5  18      269.88      216.86     77.00 o
   0   6  18       22.60      245.67    143.57 o
   1   6  18        0.48       15.03     45.73 o
   2   6  18       84.26       19.03     39.47 o
   3   6  18       14.50       34.11     65.83 o
   4   6  18       26.98       60.40     63.92 o
   5   6  18      133.48      208.88     92.89 o
   6   6  18       92.51      108.24     86.17 o
   7   6  18       31.80       25.21     70.77 o
   8   6  18       39.69       92.58     64.51 o
   1   7  18        8.49       71.05     54.40 o
   2   7  18      209.30      258.61     80.71 o
   3   7  18       10.10       23.88     23.59 o
   4   7  18       50.06       48.15     36.69 o
   1   1  19       78.25       97.89     33.63 o
   2   1  19     1179.15     1207.88     84.56 o
   3   1  19      103.39       78.96     30.00 o
   4   1  19     4337.72     4700.11    191.30 o
   5   1  19      358.12      416.55     57.04 o
   6   1  19     1162.39     1323.58    131.37 o
   7   1  19        5.13       83.57     44.32 o
   8   1  19     1312.09     1560.61    162.23 o
   9   1  19      350.77      398.06    117.34 o
  10   1  19     1101.70     1100.06    139.16 o
  11   1  19      572.75      604.11    100.57 o
  12   1  19      741.36      790.01    119.84 o
  13   1  19       85.84       67.67     42.06 o
  14   1  19      456.36      472.51     98.62 o
   0   2  19     1947.05     2108.50    233.22 o
   1   2  19      888.17      983.36    100.94 o
   2   2  19     7253.86     7004.79    302.04 o
   3   2  19      148.96      108.52     32.13 o
   4   2  19     4468.20     4499.07    198.37 o
   5   2  19      776.81      884.85    110.69 o
   6   2  19      843.04      888.43    100.07 o
   7   2  19      212.05      231.12     48.69 o
   8   2  19     1815.26     1924.13    151.99 o
   9   2  19      216.19       70.13     41.93 o
  10   2  19       89.20       52.84     56.26 o
  11   2  19      125.26      206.29     63.77 o
  12   2  19      334.57      287.25     69.20 o
  13   2  19       56.80        2.06     63.32 o
  14   2  19       43.74      193.01     63.59 o
   1   3  19      353.05      360.54     75.17 o
   2   3  19       52.25        0.00     39.28 o
   3   3  19        0.08        0.00     29.66 o
   4   3  19      657.38      628.34     88.35 o
   5   3  19      284.87      296.76     66.75 o
   6   3  19      728.98      635.48     89.57 o
   7   3  19       24.17       32.04     31.11 o
   8   3  19      608.05      536.52     77.87 o
   9   3  19       20.04        0.00     24.41 o
  10   3  19     1428.42     1396.86    190.12 o
  11   3  19      305.77      226.77     63.05 o
  12   3  19       20.75        0.77     50.56 o
  13   3  19       13.08       66.04     78.81 o
   0   4  19       77.02       21.29    140.36 o
   1   4  19      517.29      511.22     85.93 o
   2   4  19        4.76        0.00     32.16 o
   3   4  19      653.96      517.05     79.85 o
   4   4  19      125.64       84.43     30.88 o
   5   4  19        5.22        0.00     49.50 o
   6   4  19       98.06       55.53     49.68 o
   7   4  19      266.31      111.16     42.86 o
   8   4  19       53.50       37.28     42.88 o
   9   4  19      243.40      105.13    127.34 o
  10   4  19      209.99      198.17     89.03 o
  11   4  19       42.17       61.02     61.51 o
  12   4  19       20.08       54.04     47.19 o
   1   5  19      307.12      333.34     68.50 o
   2   5  19      338.61      315.08     66.80 o
   3   5  19      307.72      289.38     75.20 o
   4   5  19      760.91      691.29    111.34 o
   5   5  19      194.44      218.29     81.80 o
   6   5  19      511.04      289.00     97.35 o
   7   5  19      554.70      590.16    144.43 o
   8   5  19      105.38      161.72     91.13 o
   9   5  19      375.90      363.33    128.92 o
  10   5  19      600.31      563.55    152.08 o
   0   6  19      493.92      512.19    128.27 o
   1   6  19       55.80       78.71     33.04 o
   2   6  19      919.09      899.09    124.34 o
   3   6  19      298.17      451.05     86.71 o
   4   6  19      237.33       95.57     67.89 o
   5   6  19        4.09       48.33     52.66 o
   6   6  19      220.86      210.45     90.30 o
   7   6  19       80.41        0.00     68.29 o
   1   7  19       44.58       24.66     29.80 o
   2   7  19        0.40        0.00     66.04 o
   0   0  20      283.68      523.42    113.35 o
   1   0  20     1294.34     1242.89    121.43 o
   2   0  20      237.17      265.08     54.32 o
   3   0  20      419.28      429.91     66.53 o
   4   0  20        5.64        0.00     45.09 o
   5   0  20      340.67      334.63     82.65 o
   6   0  20     1030.98     1253.05    198.96 o
   7   0  20     2225.56     2557.94    285.12 o
   8   0  20       46.77       12.39     33.74 o
   9   0  20       42.23      144.18     92.52 o
  10   0  20      337.79      497.74    136.97 o
  11   0  20        0.96       72.76     82.39 o
  12   0  20      855.88      986.00    202.41 o
  13   0  20       69.87       97.19     41.05 o
  14   0  20        8.47       96.60    178.98 o
   1   1  20      402.00      348.66     44.38 o
   2   1  20      873.67      898.61     74.82 o
   3   1  20      273.59      347.13     52.04 o
   4   1  20     1087.90     1223.90    101.52 o
   5   1  20      425.59      441.67     75.33 o
   6   1  20      195.58      237.81     54.08 o
   7   1  20      822.42      991.39    113.13 o
   8   1  20       31.07      103.79     61.66 o
   9   1  20      515.03      706.58    116.57 o
  10   1  20      102.68      209.04    142.54 o
  11   1  20      609.49      817.11    123.47 o
  12   1  20      232.74      209.79     76.34 o
  13   1  20      727.40      848.33    136.43 o
   0   2  20     2609.10     2436.90    265.30 o
   1   2  20      172.71      114.04     49.70 o
   2   2  20      873.64      850.08    101.38 o
   3   2  20        0.30       39.46     50.41 o
   4   2  20      638.83      734.05     79.92 o
   5   2  20      569.15      541.53     68.51 o
   6   2  20      744.25      679.03     88.22 o
   7   2  20        0.14       25.34     35.51 o
   8   2  20       21.53        3.92     17.72 o
   9   2  20       38.95       31.11     39.68 o
  10   2  20      442.26      477.36     93.76 o
  11   2  20      353.47      311.96     84.80 o
  12   2  20      114.14       25.94     43.31 o
  13   2  20        0.01        0.00     37.31 o
   1   3  20      632.32      717.17    102.92 o
   2   3  20      130.00      173.02     60.11 o
   3   3  20      154.72      107.37     65.10 o
   4   3  20       79.59      102.34     45.22 o
   5   3  20      286.38      213.73     79.57 o
   6   3  20       16.43        0.00     40.89 o
   7   3  20      159.41       42.31     49.35 o
   8   3  20      140.09      122.70     66.98 o
   9   3  20      918.99      845.38    140.05 o
  10   3  20        8.82        0.00     53.58 o
  11   3  20      502.03      294.26     99.89 o
  12   3  20       19.07        0.00    109.32 o
   0   4  20        7.43       24.74     47.55 o
   1   4  20     1202.48     1205.64    115.96 o
   2   4  20        8.30        0.00     25.69 o
   3   4  20     1274.48     1297.06    130.45 o
   4   4  20      143.88       69.74     26.06 o
   5   4  20     1663.78     1571.27    177.27 o
   6   4  20      141.06      136.99     75.22 o
   7   4  20      324.17      169.56     83.51 o
   8   4  20      219.46       15.30     65.46 o
   9   4  20      701.56      324.85    316.13 o
  10   4  20       54.85        0.00    141.95 o
  11   4  20      172.13      230.38     97.49 o
   1   5  20       26.51       10.76     23.44 o
   2   5  20        3.65       11.45     41.96 o
   3   5  20        2.08        0.00     35.47 o
   4   5  20      144.84      207.45     83.75 o
   5   5  20       55.80       84.90    109.04 o
   6   5  20        0.96        0.00     56.89 o
   7   5  20      238.58      288.81     93.17 o
   8   5  20       25.18        0.00     34.47 o
   9   5  20       19.63      154.10     64.96 o
   0   6  20        5.99        7.31     72.36 o
   1   6  20       54.07       32.17     28.12 o
   2   6  20       10.99        3.25     35.54 o
   3   6  20        1.81        0.00     35.02 o
   4   6  20       28.60       74.91     73.48 o
   5   6  20        0.91        0.00     65.91 o
   6   6  20      106.26        7.44     87.97 o
   1   1  21      395.46      403.51     47.29 o
   2   1  21      574.93      591.12     63.04 o
   3   1  21     1653.42     1742.21    116.57 o
   4   1  21       81.50       90.73     30.65 o
   5   1  21       30.77       43.08     40.80 o
   6   1  21       17.06       82.45     44.23 o
   7   1  21      107.54      127.07     38.51 o
   8   1  21       56.99       23.68     53.16 o
   9   1  21       16.11       52.11     65.46 o
  10   1  21      352.11      352.68     65.16 o
  11   1  21        1.25        0.00     33.02 o
  12   1  21      578.09      757.46    126.87 o
  13   1  21      152.47      255.11     73.81 o
   0   2  21      658.50      806.13    130.38 o
   1   2  21       63.76       21.36     30.20 o
   2   2  21      948.47     1129.26     99.72 o
   3   2  21     1307.66     1209.43    107.32 o
   4   2  21     1150.17     1200.17    136.26 o
   5   2  21       30.27       46.60     52.02 o
   6   2  21     1136.32     1174.35    122.80 o
   7   2  21       37.72      103.40     44.65 o
   8   2  21      555.68      673.02     93.92 o
   9   2  21      107.98      153.11     43.65 o
  10   2  21      125.13      161.46     57.29 o
  11   2  21      353.79      226.96     66.59 o
  12   2  21       67.54        0.00     57.17 o
   1   3  21      421.01      491.00     87.76 o
   2   3  21      630.61      500.38     92.43 o
   3   3  21      151.48       84.04     86.18 o
   4   3  21      437.07      395.95     90.54 o
   5   3  21      377.29      279.60     53.06 o
   6   3  21       62.37       68.60     48.98 o
   7   3  21      127.32        0.00     65.67 o
   8   3  21       56.03        0.00     83.28 o
   9   3  21      279.51      242.00     95.79 o
  10   3  21       64.15        2.58     49.94 o
  11   3  21       59.50      101.65     53.16 o
   0   4  21       10.46       92.92     72.98 o
   1   4  21        4.00        0.00     41.69 o
   2   4  21        0.28       21.76     25.77 o
   3   4  21      177.42      262.85     81.68 o
   4   4  21       78.31       65.65     32.22 o
   5   4  21       20.12       14.89     43.83 o
   6   4  21      181.05      119.94     62.39 o
   7   4  21      104.96      176.55     78.05 o
   8   4  21        0.09        0.00     49.02 o
   9   4  21      291.53      289.78    100.23 o
  10   4  21       99.77        9.92     33.94 o
   1   5  21      181.69      270.12     56.37 o
   2   5  21        3.33        0.00     31.28 o
   3   5  21       81.08       50.67     44.45 o
   4   5  21        3.64       14.05     36.88 o
   5   5  21      488.62      419.34    123.53 o
   6   5  21      167.53       47.89     37.59 o
   7   5  21       57.44       45.10     43.10 o
   8   5  21      244.89      238.91     94.64 o
   0   6  21      136.42      276.50    103.67 o
   1   6  21       93.57       83.21     40.55 o
   2   6  21      111.05      101.62     39.31 o
   3   6  21      115.66      120.70     72.78 o
   4   6  21      258.49      191.62     88.69 o
   0   0  22     1188.98     1558.01    201.69 o
   1   0  22     2289.87     2450.42    179.87 o
   2   0  22     5522.70     5130.84    257.23 o
   3   0  22      470.78      485.61     79.15 o
   4   0  22     5460.42     5493.59    339.38 o
   5   0  22     4473.65     4898.17    318.53 o
   6   0  22      256.57      353.30     89.46 o
   7   0  22      699.30      666.11    156.73 o
   8   0  22      934.34     1106.34    210.90 o
   9   0  22       62.64      254.21    115.82 o
  10   0  22       74.24      166.45    139.08 o
  11   0  22      179.30      291.76    131.34 o
  12   0  22      211.57      420.31    143.62 o
   1   1  22       11.03        0.00     25.08 o
   2   1  22      531.58      531.61     56.87 o
   3   1  22      211.94      192.40     40.93 o
   4   1  22      396.37      391.11     66.64 o
   5   1  22      604.89      617.71     91.71 o
   6   1  22      136.81      122.66     39.48 o
   7   1  22      292.39      282.65     67.08 o
   8   1  22      656.47      862.06    105.40 o
   9   1  22       48.68      166.43     65.35 o
  10   1  22      162.44      157.99     65.99 o
  11   1  22      699.97      790.64    124.54 o
  12   1  22       76.84        0.00     49.96 o
   0   2  22      307.77      225.46     52.84 o
   1   2  22      127.25       76.38     36.19 o
   2   2  22       27.07        0.00     28.04 o
   3   2  22      180.58      188.11     39.71 o
   4   2  22      221.83      176.25     49.82 o
   5   2  22      172.89      174.75     44.58 o
   6   2  22      551.46      458.44     84.58 o
   7   2  22        0.01       58.72     35.88 o
   8   2  22        0.68        0.02     46.49 o
   9   2  22       58.66       40.51     36.15 o
  10   2  22      141.60      139.33     69.05 o
  11   2  22       43.41       19.24     47.34 o
   1   3  22       86.81       61.00     32.64 o
   2   3  22       97.41       93.67     45.32 o
   3   3  22      774.16      800.77    129.63 o
   4   3  22      563.75      471.13    104.58 o
   5   3  22       52.86       78.17    100.12 o
   6   3  22      488.39      312.91     64.12 o
   7   3  22      485.10      436.39    134.85 o
   8   3  22       13.57        9.39     27.07 o
   9   3  22       96.08      105.59     43.00 o
  10   3  22       93.42        0.00     45.64 o
   0   4  22      439.78      380.67    112.77 o
   1   4  22      772.97      839.45    103.32 o
   2   4  22      187.97      243.45     68.27 o
   3   4  22      602.02      747.93    126.49 o
   4   4  22        7.35        0.00     48.73 o
   5   4  22      250.17      241.07     77.96 o
   6   4  22      177.90      163.60     53.39 o
   7   4  22       98.18      247.46     98.64 o
   8   4  22        5.06        0.00     56.66 o
   9   4  22      103.38        4.13     77.99 o
   1   5  22       52.96       89.13     31.99 o
   2   5  22       64.98       87.73     62.23 o
   3   5  22       16.15        0.00     61.03 o
   4   5  22        0.13        0.00     73.30 o
   5   5  22       14.05        0.00     76.16 o
   6   5  22       20.47        0.00     46.42 o
   1   1  23      573.70      577.32     60.71 o
   2   1  23      495.07      487.14     56.61 o
   3   1  23      315.07      378.26     65.64 o
   4   1  23      716.99      801.87     92.46 o
   5   1  23        9.89       53.19     43.04 o
   6   1  23      604.44      679.22     97.64 o
   7   1  23       97.43       71.66     34.03 o
   8   1  23       93.84      329.95     76.57 o
   9   1  23       86.86      135.65     48.03 o
  10   1  23      291.54      297.47     74.84 o
  11   1  23      169.84      227.53     73.48 o
   0   2  23      299.14      211.65    155.54 o
   1   2  23       59.69       48.72     32.12 o
   2   2  23      829.28      896.44     89.32 o
   3   2  23      453.43      282.03     63.44 o
   4   2  23      850.01      968.54    103.37 o
   5   2  23       81.45       33.45     50.54 o
   6   2  23      234.18      236.03     88.95 o
   7   2  23       54.33       50.35     41.31 o
   8   2  23      215.67      186.76     49.62 o
   9   2  23       71.14      155.63     54.98 o
  10   2  23       28.86       25.81     56.71 o
   1   3  23      470.41      518.51     91.71 o
   2   3  23        2.67       18.23     60.72 o
   3   3  23       13.32       55.97     58.57 o
   4   3  23      598.01      584.75    121.05 o
   5   3  23      168.04      207.16     75.21 o
   6   3  23       50.15        0.00     31.22 o
   7   3  23      272.86      261.04     78.51 o
   8   3  23      215.02      144.56     57.36 o
   9   3  23      146.94       88.40     85.00 o
   0   4  23      107.59      114.12     64.43 o
   1   4  23       39.35      172.65     55.05 o
   2   4  23       65.66       86.57     57.05 o
   3   4  23      197.62      187.55     62.95 o
   4   4  23      128.50       42.98     94.48 o
   5   4  23       11.00       62.88     62.70 o
   6   4  23       71.11       38.76     51.39 o
   7   4  23      241.64       63.70     59.03 o
   1   5  23       17.31       53.96     36.24 o
   2   5  23       31.42       56.09     37.85 o
   3   5  23        2.71        0.00     44.83 o
   4   5  23        2.98        0.00     71.58 o
   0   0  24      654.09      810.07    151.67 o
   1   0  24     1382.06     1581.23    151.62 o
   2   0  24      832.49      798.68    103.22 o
   3   0  24       46.83       87.10     67.27 o
   4   0  24      344.17      657.49    126.95 o
   5   0  24      612.93      658.54    124.22 o
   6   0  24        4.47       25.23     73.37 o
   7   0  24      279.74      313.07     72.17 o
   8   0  24      129.29      213.43    111.83 o
   9   0  24        2.42      148.47    112.28 o
  10   0  24      241.53      381.71    142.23 o
   1   1  24      297.26      229.47     36.79 o
   2   1  24       72.46       67.07     38.27 o
   3   1  24      231.93      128.92    106.90 o
   4   1  24       64.55       75.70     20.78 o
   5   1  24      187.89      157.49     51.80 o
   6   1  24       16.20       19.85     30.80 o
   7   1  24        2.12      121.31     60.49 o
   8   1  24      153.42      233.18     60.66 o
   9   1  24        3.04        0.00     36.94 o
  10   1  24       42.63       85.28     43.10 o
   0   2  24       28.97       59.66     68.56 o
   1   2  24       16.05        2.51     24.60 o
   2   2  24       62.08       67.45     49.76 o
   3   2  24      300.92      199.59     57.64 o
   4   2  24      362.37      276.62     89.48 o
   5   2  24       69.98       66.98     45.98 o
   6   2  24      320.46      183.80     77.55 o
   7   2  24       64.95       52.70     41.48 o
   8   2  24       73.47       95.52     38.32 o
   9   2  24      198.28      258.78     76.99 o
   1   3  24       43.74       17.07     50.30 o
   2   3  24       28.77        0.92     42.22 o
   3   3  24      537.75      526.16     90.44 o
   4   3  24       11.53        3.90     40.49 o
   5   3  24       21.19       34.43     47.06 o
   6   3  24       38.59       34.32     31.81 o
   7   3  24      154.58      176.03     40.99 o
   8   3  24       40.23        0.00     72.90 o
   0   4  24      392.67      437.58    122.55 o
   1   4  24      139.95      240.65     63.41 o
   2   4  24       87.70      105.16     98.00 o
   3   4  24       64.42      143.44     53.82 o
   4   4  24      295.25      377.98     97.09 o
   5   4  24       19.67        0.00     97.16 o
   6   4  24      263.67      294.35    117.77 o
   1   1  25      366.88      391.74     54.96 o
   2   1  25       80.86       63.99     37.92 o
   3   1  25      944.31      981.48    104.64 o
   4   1  25       29.10       10.55     37.72 o
   5   1  25        2.89       51.07     33.44 o
   6   1  25       40.29       28.95     53.52 o
   7   1  25      214.56      217.47     58.95 o
   8   1  25      110.88      114.02     50.38 o
   0   2  25      697.24      965.45    206.65 o
   1   2  25      491.18      458.82     71.84 o
   2   2  25      163.21       70.70     74.28 o
   3   2  25      651.77      741.37     93.53 o
   4   2  25       54.54       67.28     28.40 o
   5   2  25      990.54      867.48    102.14 o
   6   2  25      154.71      137.55     68.97 o
   7   2  25      133.02       14.89     24.70 o
   8   2  25       11.00       36.45     37.18 o
   1   3  25      225.47      270.93     58.23 o
   2   3  25       28.77       37.59     41.09 o
   3   3  25        7.74      110.91     48.06 o
   4   3  25       14.36       33.08     38.09 o
   5   3  25       55.61        0.00     42.06 o
   6   3  25        4.80        0.03     53.05 o
   0   4  25       13.32      103.54     69.47 o
   1   4  25        3.87       55.14     56.54 o
   2   4  25       53.88       15.75     36.31 o
   3   4  25       81.55      110.04     95.77 o
   0   0  26       19.85       98.91     60.41 o
   1   0  26      242.37      178.67    136.76 o
   2   0  26      647.55      602.25    116.14 o
   3   0  26      326.16      198.05     68.94 o
   4   0  26     1066.40     1149.81    169.91 o
   5   0  26       11.42       68.91     56.95 o
   6   0  26        4.26       48.26     50.68 o
   7   0  26       57.52       45.41     49.13 o
   1   1  26      396.07      393.43     77.34 o
   2   1  26        5.09       31.21     42.06 o
   3   1  26        4.12        3.75     35.07 o
   4   1  26      268.51      339.24     66.38 o
   5   1  26      366.73      364.07     61.57 o
   6   1  26       40.31       24.08     28.75 o
   7   1  26        6.51        0.00     33.34 o
   0   2  26      212.32      309.63     89.60 o
   1   2  26        9.51       18.39     68.34 o
   2   2  26       79.67       22.16     51.54 o
   3   2  26        4.70       32.79     40.72 o
   4   2  26       12.69       55.21     38.66 o
   5   2  26      163.79      208.28     70.60 o
   6   2  26      132.35      195.83     50.75 o
   1   3  26        1.19        0.00     39.88 o
   2   3  26      130.69      229.35     69.03 o
   3   3  26       14.00      190.32     59.55 o
   4   3  26      126.38       93.67     44.43 o
   1   1  27        9.46       39.55     59.95 o
   2   1  27        3.03        0.00     59.62 o
   3   1  27       72.85       84.47     51.65 o
   4   1  27       38.96       24.11     59.86 o
   5   1  27       41.64        0.00     37.23 o
   0   2  27      240.01      168.82    108.99 o
   1   2  27      450.37      381.69     71.41 o
   2   2  27        0.23        0.00     49.42 o
   3   2  27      434.49      413.93     71.61 o
   0   0  28      653.45      584.78    225.67 o
   1   0  28        2.93        0.00     92.12 o
 
